# Supplementary material for: Therapeutic potential of allosteric HECT E3 ligase inhibition
Source: Cell. 2025 May 15;188(10):2603–2620.e18. doi: 10.1016/j.cell.2025.03.001 (PMC12087876; doi:10.1016/j.cell.2025.03.001)
Supplement: Table S1. Alignment of multiple HECT E3 ligases showing the conserved glycine residue at the hinge connecting the N- and C-lobes, related to Figure 1D — The conserved Gs (glycine 634 of SMURF1; first line) are colored red. The sequence of yeast HECT E3-ligase Rsp5 was used as a probe for BLAST and retrieved 5,000 HECT sequences from the “non redundant protein sequences (nr)” at NCBI. The proteins were aligned by fast-Fourier-transform-based multiple alignment MAFFT v7.158b (2014/06/27, http://mafft.cbrc.jp/alignment/software/ MBE) 30:772-780 (2013), NAR 30:3059-3066 (2002). Full table of 5,000 included as supplemental pdf file (Figure S5). [file mmc1.xlsx]

## Sheet: Sheet1
Table S1: Multiple alignment of HECT ligases showing the conserved glycine residue at the hinge connecting the N- and the C-lobes, relavent to Figure 1.
The conserved glycine of HECTs are colored red (634 of SMURF1; first line).
The sequence of the yeast HECT ligase Rsp5 was used as a probe for BLAST and retrieve 5000 HECT sequences from the ‘Non-redundant protein sequences (nr)’ at NCBI.
The proteins were aligned by fast Fourier transform based multiple alignment MAFFT v7.158b (2014/06/27 http://mafft.cbrc.jp/alignment/software/ MBE 30:772-780 (2013), NAR 30:3059-3066 (2002)
AJU50764.1:436- -LLIGGIAEI
AJV33450.1:436- -LLIGGIAEI
EJS44011.1:436- -LLIGGIAEI
EHN02786.1:436- -LLIGGIAEI
NP_011051.3:436 -LLIGGIAEI
XP_018222791.1: -LLIGGIAEI
AJV35957.1:436- -LLIGGIAEI
CAD6622613.1:43 -LLIGGIAEI
AJU50262.1:436- -LLIGGIAEI
CAD6621970.1:43 -LLIGGIAEI
EJT42359.1:436- -LLIGGIAEI
AJU51276.1:436- -LLIGGIAEI
AHY75685.1:436- -LLIGGIAEI
KAF4000081.1:43 -LLIGGIAEI
AJP38395.1:436- -LLIGGIAEI
CAD6621506.1:43 -LLIGGIAEI
XP_033765946.1: -LLIGGIAEI
ONH76481.1:436- -LLIGGIAEI
EGA59029.1:312- -LLIGGIAEI
AJV34217.1:436- -LLIGGIAEI
AJU49759.1:436- -LLIGGIAEI
EGA83164.1:436- -LLIGGIAEI
AJU47970.1:436- -LLIGGIAEI
PTN16222.1:436- -LLIGGIAEI
EHN07641.1:312- -LLIGGIAEI
GHM89422.1:436- -LLIGGIAEI
EGA79240.1:209- -LLIGGIAEI
3OLM_A:56-429 -LLIGGIAEI
5HPL_A:7-380 -LLIGGIAEI
4LCD_A:59-432 -LLIGGIAEI
GAX71042.1:436- -LLIGGIAEI
XP_003668524.1: -LLIGGIAEI
KAG0661927.1:46 -LLIGGIAEI
OXB41396.1:449- -LLIGGIAEI
KTB21653.1:449- -LLIGGIAEI
XP_448323.1:449 -LLIGGIAEI
KAG0672510.1:44 -LLIGGIAEI
XP_041406198.1: -LLIGGIAEI
SMN19072.1:430- -LLIGGIAEI
XP_003955643.1: -LLIGGIAEI
XP_003674910.1: -LLIGGIAEI
XP_022464214.1: -LLIGGIAEI
XP_037143020.1: -LLIGGIAEI
XP_004181736.1: -LLIGGIAEI
KAG0681293.1:46 -LLIGGIAEI
XP_037141217.1: -LLIGGIAEI
QGN18388.1:464- -LLIGGIAEI
XP_022678011.1: -LLIGGIAEI
XP_001645993.1: -LLIGGIAEI
CDO92628.1:442- -LLIGGIAEI
QLQ82613.1:412- -LLIGGIAEI
KAG0678048.1:46 -LLIGGIAEI
QEU61652.1:446- -LLIGGIAEI
XP_454562.1:446 -LLIGGIAEI
XP_003682121.1: -LLIGGIAEI
XP_003685178.1: -LLIGGIAEI
CUS22961.1:418- -LLIGGIAEI
GAV56258.1:446- -LLIGGIAEI
SCW01055.1:413- -LLIGGIAEI
CDH16454.1:438- -LLIGGIAEI
AQZ18797.1:438- -LLIGGIAEI
XP_002553780.1: -LLIGGIAEI
SCU87697.1:429- -LLIGGIAEI
AQZ15594.1:438- -LLIGGIAEI
SCU93596.1:430- -LLIGGIAEI
NP_984041.1:444 -LLIGGIAEI
GAV51376.1:446- -LLIGGIAEI
AEY96162.1:444- -LLIGGIAEI
AGO11718.1:444- -LLIGGIAEI
XP_003648481.1: -LLIGGIAEI
SCV00712.1:432- -LLIGGIAEI
XP_002498803.1: -LLIGGIAEI
GCE97063.1:446- -LLIGGIAEI
SCU84695.1:435- -LLIGGIAEI
XP_022626760.1: -LLIGGIAEI
SCV04120.1:436- -LLIGGIAEI
XP_017988034.1: -LLIGGIAEI
SSD61350.1:445- -LLIGGIAEI
XP_019041528.1: -LLIGGIAEI
ONH69643.1:407- -LLIGGIAEI
OEJ84235.1:453- -LLIGGIAEI
XP_020073241.1: -LLIGGIAEI
XP_011275113.1: -LLIGGIAEI
ODV94148.1:412- -LLIGGLAEI
KGU35422.1:459- -LLIGGLAEI
KAH3671413.1:40 -LLIGGIAEI
RLP63496.1:459- -LLIGGLAEI
KHC80629.1:460- -LLIGGLAEI
KGQ89370.1:459- -LLIGGLAEI
KGU11141.1:458- -LLIGGLAEI
KHC45939.1:458- -LLIGGLAEI
XP_714470.1:459 -LLIGGLAEI
KHC65934.1:459- -LLIGGLAEI
KGU13924.1:460- -LLIGGLAEI
KGR21179.1:459- -LLIGGLAEI
KGR00438.1:458- -LLIGGLAEI
KGU28902.1:458- -LLIGGLAEI
KHC39882.1:459- -LLIGGLAEI
KGU12842.1:460- -LLIGGLAEI
KGR11689.1:459- -LLIGGLAEI
KGU15624.1:459- -LLIGGLAEI
KHC53915.1:459- -LLIGGLAEI
KGU32924.1:460- -LLIGGLAEI
KGR13821.1:460- -LLIGGLAEI
KHC38440.1:459- -LLIGGLAEI
RLV87634.1:400- -LLIGGLAEI
XP_007374434.1: -LLIGGLAEI
EDK37458.2:400- -LLIGGLAEI
KAG8204101.1:45 -LLIDGLAEI
XP_001485885.1: -LLIGGLAEI
XP_002418737.1: -LLIGGLAEI
KAG2733205.1:42 -LLIGGLAEI
EGA87140.1:312- -LLIGGIAEI
OBA25980.1:293- -LLIGGISEI
RLV89459.1:432- -LLIGGLAEI
KAH3679536.1:43 -LLIGGIAEI
CCE82424.1:409- -LLIGGLAEI
XP_006685745.1: -LLIGGLAEI
XP_020066276.1: -LLIGGLAEI
XP_001384143.2: -LLIGGLAEI
CCE81492.1:409- -LLIGGLAEI
SGZ56027.1:399- -LLIGGLAEI
ANZ76228.1:394- -LLIGGIADV
XP_002491254.1: -LLIGGIADV
XP_018988157.1: -LLIGGLAEI
SGZ56028.1:401- -LLIGGLAEI
SGZ39887.1:417- -LLIGGISEI
XP_015468485.1: -LLIGGLAEI
KAF6046889.1:39 -LLIGGLAEI
XP_002616974.1: -LLIGGLAEI
XP_001525852.1: -LLIGGLAEI
XP_458629.1:408 -LLIGGLAEI
GEQ68722.1:413- -LLIGGLAEI
XP_036668051.1: -LLIGGLAEI
QRG39438.1:407- -LLIGGLAEI
KAF0270213.1:43 -LLIGGISEI
XP_020077404.1: -LLIGGLAEI
QWW24835.1:407- -LLIGGLAEI
OEJ89734.1:417- -LLIGGISEI
KNE01886.2:407- -LLIGGLAEI
OEJ86956.1:432- -LLIGGISEI
XP_003868906.1: -LLIGGLAEI
KAF3988464.1:40 -LLIGGLAEI
XP_028888155.1: -LLIGGLAEI
KAG5419135.1:42 -LLIGGLAEI
XP_034013658.1: -LLIGGLADI
XP_025336909.1: -LLIGGLAEI
RKP29698.1:402- -LLIGGLSEI
XP_002547537.1: -LLIGGLADI
XP_022459346.1: -LLIGGLAEI
XP_018711440.1: -LLIGGLAEI
XP_024714674.1: -LLIGGLAEI
KAF8000755.1:40 -LLIGGLADI
RCK55045.1:433- -LLIGGLADI
RCK67395.1:447- -LLIGGLADI
KAG7665290.1:43 -LLIGGLAEI
XP_025342266.1: -LLIGGLAEI
ODQ72802.1:437- -LLIGGLADI
EMG46275.1:437- -LLIGGLASI
XP_018735039.1: -LLIGGIAEI
OWB80846.1:428- -LLIGGLADI
OWB55569.1:428- -LLIGGLADI
KAA8902058.1:42 -LLIGGIADI
OWB74052.1:428- -LLIGGLADI
OWB52520.1:428- -LLIGGLADI
XP_020046832.1: -LLIGGISEI
OWB70163.1:434- -LLIGGLADI
KAF5102069.1:42 -LLIGGISEI
KAF2100625.1:44 -LLIGGIADI
KAG5366115.1:46 -LLIGGIADI
ODV89775.1:434- -LLIGGIADI
CDO54978.1:437- -LLIGGISEI
AOW05583.1:481- -LLIGGIADI
XP_043061463.1: -LLIGGLADI
XP_504092.1:481 -LLIGGIADI
KAG7869242.1:39 -LLIGGLADI
XP_024664297.1: -LLIGGISEI
KAG7884032.1:39 -LLIGGLADI
XP_018212039.1: -LLIGGLADI
KAG5357194.1:48 -LLIGGIADI
XP_031851879.1: -LLIGGISEI
XP_033398080.1: -LLIGGIADI
RDW33247.1:507- -LLIGGIADI
RDW47063.1:507- -LLIGGIADI
KAG7787043.1:39 -LLIGGLADI
XP_043056322.1: -LLIGGLADI
KAG7733194.1:39 -LLIGGLADI
KAG7741710.1:39 -LLIGGLADI
XP_007778137.1: -LLIGGIADI
XP_013933263.1: -LLIGGLADI
KAF2231228.1:43 -LLIGGIAEI
RHZ66601.1:464- -LLIGGIAEI
KAF2086133.1:43 -LLIGGIADI
XP_016215228.1: -LLIGGIADI
KAF5098324.1:15 -LLIGGISEI
KAF5106784.1:15 -LLIGGISEI
KAF5115192.1:15 -LLIGGISEI
KAF2418788.1:44 -LLIGGIADI
XP_043046955.1: -LLIGGLATI
RMI96460.1:123- -LLIGGIADI
XP_018296569.1: -LLIGGIAEI
CUS13427.1:438- -LLIGGIADI
EKG21564.1:433- -LLIGGIADI
KAF2673404.1:45 -LLIGGIAEI
KAF8248295.1:46 -LLIGGIADI
ODV87710.1:399- -LLIGGLAAI
PWI75881.1:1043 -LLIGGIAEI
KAF4313408.1:43 -LLIGGIADI
CDH57142.1:436- -LLIGGIAEI
XP_020126190.1: -LLIGGIADI
KAB2574888.1:43 -LLIGGIADI
XP_035365234.1: -LLIGGIADI
KAF7723562.1:41 -LLIGGIAEI
XP_018191178.1: -LLIGGIADI
KAH3666134.1:40 -LLIGGLADI
KAF7725614.1:40 -LLIGGIAEI
KAG4305077.1:43 -LLIGGITEM
KAG2182611.1:43 -LLMGGIAEI
KAF2399190.1:46 -LLIGGIADI
CDH57141.1:416- -LLIGGIAEI
KAE9981802.1:45 -LLIGGIADI
CDS04104.1:430- -LLIGGIAEI
RVD81211.1:426- -LLIGGIADI
RUP50997.1:470- -LLIGGIAEI
TID13657.1:450- -LLIGGIADI
EWC45753.1:414- -LLIGGIADI
KAG1179522.1:40 -LLIGGIAEI
OMP83400.1:437- -LLIGGIADI
CDS12341.1:445- -LLIGGIAEI
KAF1800019.1:43 -LLIGGIAEI
EPS37167.1:414- -LLIGGIADI
KAF6063799.1:40 -LLIGGLAEI
KAF3088430.1:42 -LLIGGIADI
KAF3172963.1:42 -LLIGGIADI
KAF3310168.1:41 -LLIGGIADI
XP_011126609.1: -LLIGGIADI
KAG9302523.1:43 -LLIGGIAEI
XP_023465706.1: -LLIGGIAEI
KAF6063801.1:40 -LLIGGLAEI
QDS76275.1:447- -LLIGGIADI
KAG1484491.1:39 -LLIGGIAEI
KAG0634839.1:43 -LLIGGIADI
KAF3156143.1:39 -LLIGGIADI
OAD06412.1:413- -LLIGGIAEI
KAF6063800.1:39 -LLIGGLAEI
KAF3201502.1:42 -LLIGGIADI
KAG0749698.1:39 -LLIGGIAEI
KAF3161001.1:39 -LLIGGIADI
CEG66243.1:408- -LLIGGIAEI
ORE08133.1:408- -LLIGGIAEI
KAG2177186.1:43 -LLMGGIAEI
RAR14761.1:2237 -LLIGGIADI
KAA8895478.1:46 -LLIGGIADI
KAF3088431.1:28 -LLIGGIADI
KNG52321.1:2237 -LLIGGIADI
RHZ57637.1:444- -LLIGGIADI
KAF3936391.1:41 -LLIGGIADI
VEU22990.1:394- -LLIGGLSDI
KAG1144306.1:40 -LLIGGIAEI
KAG1048564.1:40 -LLIGGIAEI
EIE75489.1:402- -LLIGGIAEI
EPB83406.1:433- -LLIGGIAEI
KAG0742913.1:39 -LLIGGIAEI
KAG1359974.1:39 -LLIGGIAEI
XP_023467697.1: -LLIGGIAEI
KAG1149354.1:39 -LLIGGIAEI
CEP12594.1:395- -LLIGGIAEI
ODQ65142.1:434- -LLIGGLSEI
KKY14550.1:277- -LLIGGIADI
RIA96064.1:418- -LLIGGIAEI
KAG1173746.1:37 -LLIGGIAEI
KAH0613256.1:43 -LLIGGIADI
KAG1056545.1:39 -LLIGGIAEI
GAN05451.1:430- -LLIGGIAEI
KAG0234674.1:37 -LLMGGISEI
KAG1228889.1:35 -LLIGGIAEI
EIE83612.1:392- -LLIGGIAEI
ORY96177.1:451- -LLIGGIAEI
KAF0527937.1:43 -LLIGGIAEI
CCX34954.1:461- -LLIGGIADI
RPB14488.1:311- -LLIGGIADI
XP_007725452.1: -LLIGGIADI
KAG2022211.1:65 -LLIGGIADI
GAN03456.1:419- -LLIGGIAEI
XP_007874496.1: -LLIGGITEM
RCH91380.1:376- -LLIGGIAEI
KAF3039212.1:44 -LLIGGIADI
OQO21236.1:437- -LLIGGIADI
XP_033652681.1: -LLIGGIADI
OQO02992.1:437- -LLIGGIADI
KAG0675128.1:38 -LLIGGLAEI
KAG0230707.1:41 -LLMGGISEI
XP_033602224.1: -LLIGGIADI
OQO05284.1:437- -LLIGGIADI
KAF7165891.1:44 -LLIGGIADI
KAF3034000.1:44 -LLIGGIADI
KAF8544082.1:46 -LLIGGIADI
KAG2211538.1:44 -LLIGGIAEI
KAG0164721.1:99 -LLIGGIAEI
KAF7173603.1:46 -LLIGGIADI
XP_018294232.1: -LLIGGISEI
OQO21225.1:437- -LLIGGIADI
EPB91222.1:419- -LLIGGIAEI
XP_001264815.1: -LLIGGIADI
KAG2193805.1:44 -LLIGGIAEI
XP_043154817.1: -LLIGGIADI
KAG1048820.1:34 -LLIGGIAEI
KAF7118303.1:45 -LLIGGIADI
XP_018230687.1: -LLIGGITEM
XP_029321839.1: -LLIGGLAEI
KAH1548688.1:44 -LLIGGIADI
KAG1221629.1:23 -LLIGGIAEI
KAG1377355.1:35 -LLIGGIAEI
ORZ02266.1:436- -LLIGGIAEI
KAH1268648.1:44 -LLIGGIADI
KAH1499568.1:44 -LLIGGIADI
KAH1598316.1:44 -LLIGGIADI
XP_752317.1:464 -LLIGGIADI
XP_007738284.1: -LLIGGIADI
B0XQ72.2:440-81 -LLIGGIADI
XP_024683014.1: -LLIGGIADI
KAG0249489.1:47 -LLMGGISEI
XP_033386548.1: -LLIGGIADI
KAF4250626.1:46 -LLIGGIADI
KEY76203.1:464- -LLIGGIADI
KAF2461315.1:48 -LLIGGIADI
KKK18431.1:596- -LLIGGIADI
XP_033416640.1: -LLIGGIADI
KAF1803048.1:42 -LLIGGIAEI
TGZ83198.1:450- -LLIGGIADI
GAQ10967.1:488- -LLIGGIADI
CEG67326.1:376- -LLIGGIAEI
KAG9190659.1:11 -LLIGGIADI
KAF4211950.1:46 -LLIGGIADI
KAF1358306.1:44 -LLIGGIADI
OXN01921.1:500- -LLIGGIADI
KAF4151701.1:48 -LLIGGIADI
XP_025178042.1: -LLIGGIAEI
RGB42281.1:425- -LLIGGIAEI
TPX40841.1:458- -LLIGGIADI
KAF9160694.1:47 -LLMGGISEI
KAF4171232.1:45 -LLIGGIADI
KAG0746989.1:35 -LLIGGIAEI
KAF2740699.1:43 -LLIGGIADI
KAG1065748.1:35 -LLIGGIAEI
KAG1494456.1:35 -LLIGGIAEI
KAG1150830.1:35 -LLIGGIAEI
XP_043149409.1: -LLIGGIADI
XP_038777908.1: -LLIGGLSEI
KAG2180753.1:40 -LLIGGIAEI
XP_013325264.1: -LLIGGIADI
XP_009156155.1: -LLIGGIADI
KKY27131.1:439- -LLIGGIADI
GAV27963.1:393- -LLIGGLAEI
CAB4384761.1:40 -LLIGGIAEI
KAF2998156.1:44 -LLIGGIADI
KAF9693616.1:44 -LLIGGIADI
XP_025427512.1: -LLIGGIADI
XP_025574626.1: -LLIGGIADI
PYI25737.1:449- -LLIGGIADI
EIE88464.1:253- -LLIGGIAEI
RIB16549.1:434- -LLIGGIAEI
XP_020059253.1: -LLIGGIADI
XP_025492340.1: -LLIGGIADI
TID18618.1:404- -LLIGGLAEI
KAG9199867.1:44 -LLIGGIADI
XP_043125911.1: -LLIGGIADI
XP_025548493.1: -LLIGGIADI
PYI18720.1:445- -LLIGGIADI
XP_024699304.1: -LLIGGIADI
TPX44170.1:457- -LLIGGIADI
XP_040753835.1: -LLIGGIADI
XP_026609628.1: -LLIGGIADI
KAG0767590.1:35 -LLIGGIAEI
KAF1986612.1:43 -LLIGGIADI
XP_025527991.1: -LLIGGIADI
OCL12385.1:440- -LLIGGIADI
KAG1581824.1:25 -LLIGGIAEI
XP_033431549.1: -LLIGGIADI
PYI01700.1:444- -LLIGGIADI
KAF2035531.1:44 -LLIGGIADI
RYN98748.1:461- -LLIGGIADI
XP_025497649.1: -LLIGGIADI
KAG1163346.1:35 -LLIGGIAEI
XP_025466053.1: -LLIGGIADI
KAF3905795.1:41 -LLIGGIADI
KKK13797.1:450- -LLIGGIADI
KAG1476023.1:35 -LLIGGIAEI
OOG01151.1:445- -LLIGGIADI
KAA6410567.1:44 -LLIGGIADI
XP_007711221.1: -LLIGGIADI
OCK86792.1:439- -LLIGGIADI
KAF2204788.1:44 -LLIGGIADI
RII14597.1:461- -LLIGGIADI
XP_038793818.1: -LLIGGIADI
KAG0740862.1:25 -LLIGGIAEI
KAF2652477.1:44 -LLIGGIADI
KAG0164900.1:41 -LLIGGIAEI
RYN29510.1:445- -LLIGGIADI
KAG1585007.1:34 -LLIGGIAEI
CRG85212.1:673- -LLIGGIADI
XP_018271839.1: -LLIGGMSEI
KAF2184444.1:43 -LLIGGIADI
KAE9377982.1:44 -LLIGGIAEI
XP_018069990.1: -LLIGGIAEI
KAF2704811.1:45 -LLIGGIADI
XP_008020260.1: -LLIGGIADI
XP_007686632.1: -LLIGGIADI
XP_014076813.1: -LLIGGIADI
KAF9954254.1:44 -LLMGGISEI
XP_033536154.1: -LLIGGIADI
GBC02200.1:426- -LLIGGIAEI
KAF9940537.1:43 -LLMGGISEI
KAF1970533.1:44 -LLIGGIADI
KAB2108785.1:44 -LLIGGIADI
OAK96066.1:456- -LLIGGIADI
XP_018225057.1: -LLIGGITEM
XP_040797900.1: -LLIGGIADI
KAF5845634.1:48 -LLIGGIADI
XP_040792569.1: -LLIGGIADI
XP_018383705.1: -LLIGGIADI
RYN44657.1:445- -LLIGGIADI
XP_019018762.1: -LLIGGLAEI
OCK75997.1:439- -LLIGGIADI
OAL48847.1:442- -LLIGGIADI
PMD44226.1:443- -LLIGGIAEI
KAF8474975.1:44 -LLIGGIADI
XP_013313435.1: -LLIGGIADI
ORY12237.1:441- -LLIGGIADI
KAF2004832.1:33 -LLIGGIADI
PMD27442.1:441- -LLIGGIAEI
XP_025441990.1: -LLIGGIADI
KAF9976310.1:46 -LLMGGISEI
RDK48265.1:454- -LLIGGIADI
KAB8068130.1:44 -LLIGGIADI
XP_031028002.1: -LLIGGIADI
XP_021885931.1: -LLMGGISEI
KAG0327885.1:45 -LLMGGISEI
XP_007704095.1: -LLIGGIADI
XP_001795508.1: -LLIGGIADI
PYH92108.1:447- -LLIGGIADI
XP_026622395.1: -LLIGGIADI
THD00018.1:425- -LLIGGIADI
KAG1220039.1:30 -LLIGGIAEI
KAG1456668.1:34 -LLIGGIAEI
SGY41274.1:512- -LLIGGMSEI
XP_001269309.1: -LLIGGIADI
KAF1940768.1:44 -LLIGGIADI
OJJ74032.1:447- -LLIGGIADI
ORY72603.1:467- -LLIGGMSEI
XP_043173613.1: -LLIGGIADI
KAF2794349.1:45 -LLIGGIADI
XP_001392224.1: -LLIGGIADI
OBZ85832.1:417- -LLIGGIAEI
KAG2207643.1:41 -LLIGGIAEI
KAF2848019.1:44 -LLIGGIADI
KAE8146998.1:44 -LLIGGIADI
KDE03991.1:469- -LLIGGMSEI
KAF1839272.1:44 -LLIGGIADI
KAE8384855.1:45 -LLIGGIADI
OOO11581.1:595- -LLIGGIADI
KAF9905450.1:42 -LLMGGISEI
ORZ18874.1:435- -LLVGGIAEI
KAF7585866.1:44 -LLIGGIADI
RMD44483.1:587- -LLIGGIADI
XP_016267057.1: -LLIGGIADI
KAF7506729.1:58 -LLIGGIADI
KZM25075.1:442- -LLIGGIADI
KAF2742486.1:45 -LLIGGIADI
KAF2266698.1:44 -LLIGGIADI
XP_024733843.1: -LLIGGIAEI
KAE8556634.1:45 -LLIGGIADI
KAF5863041.1:44 -LLIGGIADI
KAF9185537.1:45 -LLMGGISEI
A1CQG2.2:442-81 -LLIGGIADI
XP_031929489.1: -LLIGGIADI
GES65183.1:435- -LLIGGIADI
PZD33330.1:413- -LLIGGIADI
KAF9575194.1:43 -LLMGGISEI
XP_033691614.1: -LLIGGIADI
OXV05602.1:452- -LLIGGIADI
XP_007787072.1: -LLIGGIADI
KAE8373653.1:44 -LLIGGIADI
PVI07985.1:441- -LLIGGIADI
XP_001934547.1: -LLIGGIADI
XP_001217159.1: -LLIGGIADI
SLM40946.1:598- -LLIGGIADI
KAE8331216.1:44 -LLIGGIADI
ORX89467.1:403- -LLIGGIAEV
KFX50930.1:411- -LLIGGIADI
KAF9934504.1:44 -LLMGGISEI
XP_033521442.1: -LLIGGIADI
XP_002144202.1: -LLIGGIADI
KAG0300192.1:40 -LLMGGISEI
XP_025399104.1: -LLIGGIADI
XP_031894594.1: -LLIGGIADI
SCV66926.1:473- -LLIGGMSEI
XP_041146311.1: -LLIGGIADI
KAF2117563.1:44 -LLIGGIADI
GAD95333.1:705- -LLIGGIADI
KAB8206426.1:44 -LLIGGIADI
KAG9321027.1:44 -LLMGGISEI
XP_025558614.1: -LLIGGIADI
XP_031942642.1: -LLIGGIADI
XP_028489362.1: -LLIGGIADI
XP_025478260.1: -LLIGGIADI
ORY06818.1:413- -LLIGGIAEV
KAG1405411.1:42 -LLIGGIAEI
ORZ25302.1:434- -LLIGGIAEI
SCZ95738.1:470- -LLIGGMSEI
KAG0364047.1:44 -LLMGGISEI
B8N7E5.1:439-81 -LLIGGIADI
KOS44040.1:459- -LLIGGIADI
XP_040728794.1: -LLIGGIADI
XP_025385508.1: -LLIGGIADI
KAE8354873.1:44 -LLIGGIADI
XP_038929192.1: -LLIGGIADI
XP_025544509.1: -LLIGGIADI
XP_033446287.1: -LLIGGIADI
XP_033667724.1: -LLIGGIADI
XP_022387878.1: -LLIGGIADI
KAF9127760.1:42 -LLMGGISEI
XP_016252156.1: -LLIGGIADI
XP_016238558.1: -LLIGGIADI
KAF9738361.1:43 -LLIGGIADI
KAF1921652.1:44 -LLIGGIADI
RMZ82575.1:945- -LLIGGIADI
EIE78831.1:244- -LLIGGIAEI
KAF3405015.1:67 -LLIGGIADI
XP_033543821.1: -LLIGGIADI
KZZ97257.1:439- -LLIGGIAEI
OQD77915.1:454- -LLIGGIADI
KAF9119601.1:44 -LLMGGISEI
CZR60377.1:441- -LLIGGIAEI
XP_020119377.1: -LLIGGIADI
XP_007747664.1: -LLIGGIADI
KAG0366077.1:44 -LLMGGISEI
EME44674.1:441- -LLIGGIADI
KAF9286602.1:44 -LLMGGISEI
OQE06528.1:460- -LLIGGIADI
KAG0263617.1:44 -LLMGGISEI
KAF9575954.1:45 -LLMGGISEI
XP_018037532.1: -LLIGGIADI
XP_002341351.1: -LLIGGIADI
KAF8864957.1:44 -LLIGGIAEI
KAG0353325.1:44 -LLMGGISEI
KAG2236732.1:40 -LLIGGIAEI
KAG2171315.1:41 -LLIGGIAEI
KAF9300431.1:44 -LLMGGISEI
KAF6005999.1:40 -LLIGGLSDI
KAF2833753.1:44 -LLIGGIADI
XP_013289581.1: -LLIGGIADI
KAF9887495.1:44 -LLIGGIADI
KAG4303373.1:58 -LLIGGISEM
KAF9321849.1:44 -LLMGGISEI
XP_023627801.1: -LLIGGIADI
KAF9933244.1:43 -LLMGGISEI
KAG0288991.1:42 -LLMGGISEI
OQE12860.1:460- -LLIGGIADI
XP_022584098.1: -LLIGGIADI
CED82804.1:475- -LLIGGMADI
XP_002560646.1: -LLIGGIADI
VUG19990.1:402- -LLIGGLSDI
XP_016621845.1: -LLIGGIADI
KAF3015766.1:46 -LLIGGIADI
KAG0035807.1:44 -LLMGGISEI
XP_002842153.1: -LLIGGIADI
KAF4770573.1:46 -LLIGGIADI
RPA91244.1:373- -LLIGGIADI
KAG0200769.1:44 -LLMGGISEI
KAF3384935.1:66 -LLIGGIADI
GAM39094.1:598- -LLIGGIADI
PSN64015.1:441- -LLIGGIADI
KAG2213483.1:41 -LLIGGIAEI
XP_040813456.1: -LLIGGIADI
KAF2636071.1:43 -LLIGGIADI
KAG0345486.1:35 -LLMGGISEI
CRL19825.1:460- -LLIGGIADI
OQE77403.1:470- -LLIGGIADI
KAF2437296.1:43 -LLIGGIADI
KAF9432563.1:44 -LLMGGISEI
KAF9194281.1:47 -LLMGGISEI
CAF9939446.1:44 -LLIGGIADI
KAF6013470.1:40 -LLIGGLSDI
XP_041136676.1: -LLIGGLSDI
KAG0265833.1:51 -LLMGGISEI
KAF9358513.1:42 -LLMGGISEI
XP_040663402.1: -LLIGGIADI
KAG0666619.1:97 -LLIGGMSEI
XP_014535093.1: -LLIGGIADI
KAF9905544.1:44 -LLMGGISEI
KAG0244214.1:43 -LLMGGISEI
KAH0844714.1:44 -LLIGGIADI
KAF1955590.1:43 -LLIGGIADI
XP_023872676.1: -LLIGGIADI
KAG0090488.1:44 -LLMGGISEI
XP_007924834.1: -LLIGGIADI
PCG97871.1:484- -LLIGGIADI
OQD62942.1:460- -LLIGGIADI
CAF9905246.1:44 -LLIGGIADI
KHJ30612.1:420- -LLIGGIAEI
KAA8619695.1:15 -LLIGGIADI
XP_023907859.1: -LLIGGIADI
KAE8445298.1:44 -LLIGGIAEI
KUL90606.1:474- -LLIGGIADI
XP_037153171.1: -LLIGGIADI
KAG0136572.1:37 -LLIGGIADI
KAG0307226.1:45 -LLMGGISEI
KAF9962648.1:37 -LLMGGISEI
KAF2490911.1:44 -LLIGGIADI
PIG82925.1:497- -LLIGGIADI
KAG0207484.1:40 -LLMGGISEI
KAF9090410.1:45 -LLMGGISEI
KAG0261467.1:44 -LLMGGISEI
KAF9089451.1:45 -LLMGGISEI
KUM66139.1:357- -LLIGGIADI
PRQ73755.1:447- -LLIGGMSEI
KAF7571540.1:15 -LLIGGIADI
XP_040692322.1: -LLIGGIADI
KXT06784.1:447- -LLIGGIADI
KAF2872473.1:44 -LLIGGIADI
XP_040650113.1: -LLIGGIADI
KAF2690765.1:44 -LLIGGIADI
PUU79726.1:373- -LLIGGIADI
ORX44255.1:402- -LLIGGIAEI
ESZ97420.1:447- -LLIGGIAEI
TQS36774.1:449- -LLIGGIAEI
OWP06811.1:441- -LLIGGIAEI
XP_033576526.1: -LLIGGIADI
KAF9425256.1:44 -LLMGGISEI
KAF7524090.1:46 -LLIGGIADI
KAG0029526.1:43 -LLMGGISEI
KAF9196721.1:44 -LLMGGISEI
KAG9321152.1:54 -LLMGGISEI
KAF7193574.1:44 -LLIGGIADI
XP_018694156.1: -LLIGGIADI
NXD32174.1:360- -LLVGGMSDV
KAF9331883.1:44 -LLMGGISEI
XP_041557853.1: -LLIGGIADI
XP_033586856.1: -LLIGGIADI
CAD6505158.1:44 -LLIGGIAEI
KXT18279.1:444- -LLIGGIADI
OQE37804.1:460- -LLIGGIADI
GIZ43372.1:441- -LLIGGIADI
XP_023451821.1: -LLIGGIADI
KAG0336901.1:39 -LLMGGISEI
KAF9348879.1:43 -LLMGGISEI
OJZ88005.1:445- -LLIGGIADI
EGD94004.1:442- -LLIGGIADI
KAG5209782.1:44 -LLIGGIADI
XP_007675393.1: -LLIGGIADI
KAG9372978.1:44 -LLIGGISDI
XP_003169097.1: -LLIGGIADI
KAF9957393.1:44 -LLMGGISEI
PPJ50120.1:441- -LLIGGIADI
XP_033457405.1: -LLIGGIADI
KAG4414825.1:44 -LLIGGIAEI
KAF9332786.1:43 -LLMGGISEI
KAF9291508.1:45 -LLMGGISEI
XP_024669890.1: -LLIGGIADI
XP_013271647.1: -LLIGGIADI
GBF66959.1:442- -LLIGGIADI
OKP01331.1:457- -LLIGGIADI
CCU78357.1:418- -LLIGGIAEI
ORZ06051.1:442- -LLVGGIAEI
XP_016600731.1: -LLIGGIADI
DAA76324.1:442- -LLIGGIADI
KAH3644545.1:44 -LLIGGIADI
KAF8930918.1:44 -LLMGGISEI
OAL71613.1:459- -LLIGGIADI
KAF9025203.1:45 -LLMGGISEI
RMZ88822.1:608- -LLIGGIADI
KAG4443452.1:44 -LLIGGIAEI
EZF34670.1:427- -LLIGGIADI
CZT41284.1:440- -LLIGGIAEI
EPS32065.1:449- -LLIGGIADI
KAG0220054.1:45 -LLMGGISEI
XP_658943.1:448 -LLIGGIADI
KAF9099700.1:45 -LLMGGISEI
XP_003235833.1: -LLIGGIADI
KAH0544666.1:37 -LLIGGIADI
OLL23296.1:399- -LLIGGISEI
KAF2771297.1:43 -LLIGGIADI
QRD02119.1:70-4 -LLIGGIADI
EPQ65818.1:418- -LLIGGIAEI
CZS92314.1:440- -LLIGGIAEI
KAF2720742.1:42 -LLIGGIADI
KAG0277287.1:44 -LLMGGISEI
KFH62337.1:446- -LLMGGISEI
TQB72366.1:444- -LLIGGIADI
CEJ60676.1:458- -LLIGGIADI
XP_024689473.1: -LLIGGIADI
KAG0013984.1:44 -LLMGGISEI
KAF8940668.1:45 -LLMGGISEI
KAG0350115.1:44 -LLMGGISEI
KAG0215162.1:37 -LLMGGISEI
KAF9169267.1:42 -LLMGGISEI
XP_008711265.1: -LLIGGIADI
KGO68008.1:445- -LLIGGIADI
PKS02319.1:441- -LLIGGIADI
EFW23290.1:448- -LLIGGIADI
KAB8303078.1:44 -LLIGGIAEI
SMR63868.1:923- -LLIGGIADI
RMZ81588.1:917- -LLIGGIADI
KAF9377248.1:44 -LLMGGISEI
KAF9378740.1:45 -LLMGGISEI
TKA70832.1:445- -LLIGGIADI
KMU87116.1:448- -LLIGGIADI
Q2UBP1.2:442-81 -LLIGGIADI
KAG0284995.1:42 -LLMGGISEI
KAG0091821.1:44 -LLMGGISEI
KMP04299.1:448- -LLIGGIADI
KAG0038800.1:39 -LLMGGISEI
XP_001243224.1: -LLIGGIADI
XP_016220279.1: -LLIGGIADI
KAG0026289.1:45 -LLMGGISEI
RKF64759.1:456- -LLIGGIAEI
KAF9092276.1:44 -LLMGGISEI
OCT51581.1:325- -LLIGGIADI
XP_007758217.1: -LLIGGIADI
RVX65765.1:435- -LLIGGIADI
XP_035342307.1: -LLIGGIADI
XP_016628529.1: -LLIGGIADI
EHL00053.1:1038 -LLIGGIAEI
OOQ84062.1:461- -LLIGGIADI
CEN62152.1:450- -LLIGGIADI
KAF9351090.1:40 -LLMGGISEI
KAF9356490.1:44 -LLMGGISEI
XP_007295842.1: -LLIGGIAEI
RMJ21612.1:444- -LLVGGIADI
XP_022483216.1: -LLIGGIADI
TAQ90164.1:657- -LLIGGIAEI
XP_033404198.1: -LLIGGIADI
XP_002585091.1: -LLIGGIADI
KAF9314969.1:43 -LLMGGISEI
QSZ32538.1:442- -LLIGGIAEI
XP_007839900.1: -LLIGGIAEI
XP_008729057.1: -LLIGGIADI
KAF9984295.1:45 -LLMGGISEI
OQE17336.1:460- -LLIGGIADI
KAF9923628.1:45 -LLMGGISEI
KAF9022838.1:43 -LLMGGISEI
KAF9304362.1:43 -LLMGGISEI
RPB28520.1:434- -LLIGGIADI
QIW97366.1:437- -LLIGGIADI
PLN80943.1:440- -LLIGGIADI
KAG0206183.1:43 -LLMGGISEI
KIV79900.1:433- -LLIGGIADI
KIR59417.1:460- -LLIGGMSEI
KAG0009180.1:43 -LLMGGISEI
KGB76665.3:460- -LLIGGMSEI
XP_026602585.1: -LLIGGIADI
KAF9374510.1:43 -LLMGGISEI
RKF54281.1:446- -LLIGGIAEI
KAG0002001.1:43 -LLMGGISEI
KAF7712767.1:44 -LLIGGIADI
OQD84708.1:460- -LLIGGIADI
KAF9996847.1:63 -LLMGGISEI
EOD47512.1:434- -LLIGGIADI
XP_031001100.1: -LLIGGIAEI
KAF9215018.1:44 -LLMGGISEI
XP_003070264.1: -LLIGGIADI
RDW61045.1:449- -LLIGGIAEI
KIR88056.1:460- -LLIGGMSEI
KAG0046889.1:45 -LLMGGISEI
PBP18622.1:459- -LLIGGIAEI
XP_002842663.1: -LLIGGIADI
RFU29681.1:449- -LLIGGIAEI
TKA27216.1:437- -LLIGGIADI
KIR45415.1:460- -LLIGGMSEI
KAG0098506.1:43 -LLMGGISEI
KAF4624374.1:78 -LLIGGIAEI
TVY32660.1:447- -LLIGGIAEI
KAF9169539.1:44 -LLMGGISEI
PBP18963.1:385- -LLIGGIAEI
KAG0292205.1:42 -LLMGGISEI
KAF9952080.1:45 -LLMGGISEI
KXN74366.1:392- -LLIGGIAEI
XP_016756603.1: -LLIGGIADI
RDW91229.1:450- -LLIGGIAEI
XP_003848245.1: -LLIGGIADI
KAG0308263.1:38 -LLMGGISEI
CAG8953957.1:45 -LLIGGIAEI
XP_037159768.1: -LLIGGIADI
KAF8418495.1:40 -LLIGGIADI
KAH0559809.1:32 -LLIGGIADI
XP_040707126.1: -LLIGGIADI
OBT63920.1:741- -LLIGGIAEI
CDR43015.1:447- -LLIGGMSEI
XP_019025325.1: -LLIGGIAEI
KAG7004597.1:71 -LLIGGIADI
KAA8574512.1:43 -LLIGGIAEI
RKF60978.1:458- -LLIGGIAEI
OZJ02783.1:432- -LLIGGIAEV
TVY92916.1:382- -LLIGGIAEI
KAF9114195.1:45 -LLMGGISEI
KAF9198885.1:42 -LLMGGISEI
KFZ01785.1:784- -LLIGGIAEI
TKA42429.1:641- -LLIGGIADI
RKF72048.1:446- -LLIGGIAEI
CAF9920794.1:34 -LLIGGIADI
KAE8539151.1:45 -LLIGGMSEI
ODH20947.1:449- -LLIGGIADI
KIW67134.1:434- -LLIGGIADI
KAF8968432.1:43 -LLMGGISEI
CAG8979054.1:45 -LLIGGIAEI
KJX94526.1:456- -LLIGGIADI
TVY20359.1:382- -LLIGGIAEI
TVY57007.1:447- -LLIGGIAEI
KAG4029518.1:44 -LLIGGIAEI
KAG9061783.1:44 -LLMGGISEI
KFY23861.1:444- -LLIGGIAEI
KAG0058044.1:41 -LLMGGISEI
XP_003195566.1: -LLIGGMSEI
KAF9136778.1:43 -LLMGGISEI
KIY31853.1:460- -LLIGGMSEI
XP_572216.1:460 -LLIGGMSEI
XP_038770128.1: -LLIGGIAEI
KAG0058420.1:44 -LLMGGISEI
KAF9283296.1:44 -LLMGGISEI
TVY34238.1:448- -LLIGGIAEI
KAF7946769.1:44 -LLIGGIAEI
KFZ16429.1:444- -LLIGGIAEI
KFY82084.1:444- -LLIGGIAEI
XP_037188426.1: -LLIGGIAEI
XP_001554467.1: -LLIGGIAEI
XP_018174890.1: -LLIGGIAEI
XP_024724875.1: -LLIGGIAEI
CAF9913334.1:44 -LLIGGIADI
OBT50556.1:665- -LLIGGIAEI
TGO57858.1:447- -LLIGGIAEI
GAO48548.1:503- -LLIGGIAEI
KFY71845.1:576- -LLIGGIAEI
KAF7866744.1:44 -LLIGGIAEI
KAF7866630.1:44 -LLIGGIAEI
KAF9549092.1:44 -LLMGGISEI
TEY67425.1:447- -LLIGGIAEI
XP_001595619.1: -LLIGGIAEI
KAF2840823.1:44 -LLIGGIADI
KLJ10485.1:340- -LLIGGIADI
XP_002794590.1: -LLIGGIADI
OCB84669.1:481- -LLIGGMSEI
TGO11069.1:447- -LLIGGIAEI
XP_038726865.1: -LLIGGIAEI
KFY30249.1:447- -LLIGGIAEI
XP_033559584.1: -LLIGGIADI
XP_010758992.1: -LLIGGIADI
KFY10874.1:443- -LLIGGIAEI
KFX97834.1:443- -LLIGGIAEI
KFY03671.1:443- -LLIGGIAEI
PWW78736.1:373- -LLIGGIADI
KAF9575395.1:42 -LLMGGIAEI
CAD6441339.1:44 -LLIGGIAEI
XP_038753152.1: -LLIGGIAEI
OBT82896.1:443- -LLIGGIAEI
KAF7894828.1:44 -LLIGGIAEI
KAG0045954.1:23 -LLMGGISEI
RKP39957.1:487- -LLIGGMSEI
KFY15059.1:445- -LLIGGIAEI
OBT76416.1:443- -LLIGGIAEI
XP_024320268.1: -LLIGGIAEI
XP_021885599.1: -LLMGGISEI
PQE19541.1:334- -LLIGGIAEI
XP_012053575.1: -LLIGGMSEI
KXL44290.1:435- -LLIGGIADI
TGO90035.1:447- -LLIGGIAEI
POR38408.1:470- -LLIGGIAEI
PQE26844.1:438- -LLIGGIAEI
OBT42827.1:443- -LLIGGIAEI
XP_008078467.1: -LLIGGIAEI
XP_031870558.1: -LLIGGIAEI
KAF9430437.1:40 -LLMGGISEI
OXG90376.1:460- -LLIGGMSEI
TGO25266.1:333- -LLIGGIAEI
XP_957586.3:444 -LLIGGIAEI
KAF9114580.1:42 -LLMGGISEI
PHH61934.1:450- -LLIGGIAEI
RPA81827.1:379- -LLIGGIADI
XP_018130420.1: -LLIGGIAEI
PFH59572.1:575- -LLIGGIAEI
OXB33664.1:460- -LLIGGMSEI
KAG0363113.1:39 -LLMGGISEI
TKA48913.1:445- -LLIGGIADI
pir|T49744|:442 -LLIGGIAEI
KFY49972.1:443- -LLIGGIAEI
RDA87183.1:454- -LLIGGIAEI
XP_009854496.1: -LLIGGIAEI
PHH79394.1:451- -LLIGGIAEI
OWZ27082.1:460- -LLIGGMSEI
TNY21629.1:480- -LLIGGMSEI
KAF8929693.1:42 -LLMGGISEI
KFH40688.1:444- -LLIGGIAEI
OJD19962.1:484- -LLIGGIADI
CAF06157.1:414- -LLIGGIAEI
PGH30033.1:440- -LLIGGIADI
POS87666.1:459- -LLIGGIAEI
KKZ68150.1:447- -LLIGGIADI
PGH10375.1:433- -LLIGGIADI
TVY60902.1:435- -LLIGGIAEI
KAF9583082.1:41 -LLMGGISEI
XP_016645013.1: -LLIGGIAEI
XP_016610088.1: -LLIGGIADI
KIN06583.1:437- -LLIGGIAEI
KAF8458906.1:43 -LLIGGIADI
KAF7533976.1:50 -LLIGGIAEI
TPX56286.1:449- -LLIGGIADI
XP_040656261.1: -LLIGGIAEI
GHJ85178.1:474- -LLIGGMSEI
OTA29515.1:430- -LLIGGIADI
PGH19167.1:459- -LLIGGIADI
PHH84635.1:448- -LLIGGIAEI
KAG8528062.1:61 -LLIGGIADI
PQE07591.1:396- -LLIGGIAEI
OJD20105.1:448- -LLIGGIADI
KKA29003.1:454- -LLIGGIAEI
XP_031577036.1: -LLIGGIADI
PGG99665.1:437- -LLIGGIADI
XP_013258979.1: -LLIGGIADI
XP_040721830.1: -LLIGGIADM
RSH94856.1:464- -LLIGGMSEI
OTA23688.1:430- -LLIGGIADI
ODA80373.1:450- -LLIGGIAEI
EGE79535.2:430- -LLIGGIADI
RDA95792.1:457- -LLIGGIAEI
GFZ42384.1:457- -LLIGGMSEI
KAG0376130.1:44 -LLMGGLSEI
KAG9234374.1:45 -LLIGGIAEI
KAH0967527.1:37 -LLIGGIAEI
PHH79537.1:457- -LLIGGIAEI
KIL68638.1:461- -LLIGGMSEI
RMY89088.1:430- -LLIGGIADI
RBQ83112.1:488- -LLIGGIAEI
OBZ87839.1:80-4 -LLIGGIAEI
KKF95453.1:478- -LLIGGIAEI
KAF2864076.1:44 -LLIGGIAEI
XP_043135468.1: -LLIGGIADI
KAF3008061.1:44 -LLIGGIAEI
OAX80052.1:448- -LLIGGIADI
RMZ10908.1:430- -LLIGGIADI
XP_016276337.1: -LLIGGMSEI
KAG5298333.1:44 -LLIGGIADI
KAF4595335.1:46 -LLIGGIAEI
QSS52340.1:448- -LLIGGIADI
KAF4971437.1:43 -LLIGGIAEI
KAG7106757.1:57 -LLIGGIAEI
OAQ95948.1:441- -LLIGGIAEI
KFY90864.1:257- -LLIGGIAEI
XP_006694991.1: -LLIGGIAEI
PHH54990.1:478- -LLIGGIAEI
XP_003650886.1: -LLIGGIAEI
KND88923.1:344- -LLIGGIAEI
KAF8924818.1:13 -LLMGGISEI
KAG5287856.1:44 -LLIGGIADI
XP_007262816.1: -LLIGGMSEI
XP_003664506.1: -LLIGGIAEI
KJZ78712.1:452- -LLIGGIAEI
XP_018992565.1: -LLIGGMSEI
XP_036541634.1: -LLIGGIAEI
ODO05029.1:455- -LLIGGMSEI
XP_028469248.1: -LLIGGIAEI
OAA47353.1:442- -LLIGGIAEI
KAF5022135.1:43 -LLIGGIAEI
KAF5554382.1:43 -LLIGGIAEI
XP_009649745.1: -LLIGGIAEI
OAA79696.1:441- -LLIGGIAEI
KAF4995018.1:45 -LLIGGIAEI
G0S9J5.2:446-82 -LLIGGIAEI
KAF4954364.1:41 -LLIGGIAEI
KAG9248149.1:44 -LLIGGIAEI
KAF9432328.1:61 -LLMGGISEI
RMY14943.1:369- -LLIGGIADI
ODM21762.1:430- -LLIGGIADI
TYJ53301.1:458- -LLIGGMSEI
KAF4501729.1:45 -LLIGGIAEI
XP_031083882.1: -LLIGGIAEI
XP_018746805.1: -LLIGGIAEI
KAF5711292.1:43 -LLIGGIAEI
PNH38802.1:445- -LLIGGIAEI
KGQ04113.1:448- -LLIGGIAEI
KAG5952662.1:45 -LLIGGIAEI
KAH0432310.1:57 -LLIGGIAEI
XP_024511627.1: -LLIGGIAEI
KAF3345307.1:44 -LLIGGIAEI
KAF1739149.1:44 -LLIGGIAEI
KAF4449270.1:43 -LLIGGIAEI
KAF5575283.1:43 -LLIGGIAEI
KAG7413966.1:43 -LLIGGIAEI
XP_018266939.1: -LLIGGMSEI
KLO88825.1:301- -LLIGGIAEI
KAF5003363.1:44 -LLIGGIAEI
XP_008595141.1: -LLIGGIAEI
KAF4468874.1:44 -LLIGGIAEI
XP_019029384.1: -LLIGGMSEI
KAF5978182.1:43 -LLIGGIAEI
RKU46627.1:450- -LLIGGIAEI
KAG5656308.1:43 -LLIGGIAEI
MBW0511161.1:45 -LLIGGMSDI
XP_037211535.1: -LLIGGIAEI
TVY66671.1:436- -LLIGGIAEI
KAF3353491.1:41 -LLIGGIAEI
XP_018240240.1: -LLIGGIAEI
KAF5567678.1:43 -LLIGGIAEI
PAV16143.1:488- -LLIGGMSEI
TGO60070.1:447- -LLIGGIAEI
RSL80192.1:440- -LLIGGIAEI
QGI81645.1:436- -LLIGGIAEI
KAF5717221.1:43 -LLIGGIAEI
KAF5651514.1:43 -LLIGGIAEI
XP_007814072.1: -LLIGGIAEI
KAG4264582.1:43 -LLIGGIAEI
KAG0646001.1:60 -LLIGGIAEI
VUB77954.1:444- -LLIGGIAEI
KAG7530242.1:47 -LLIGGMSEI
KLP02227.1:427- -LLIGGIAEI
CEJ88512.1:439- -LLIGGIAEI
KAF5583407.1:43 -LLIGGIAEI
XP_040636179.1: -LLIGGIADI
RSM03687.1:440- -LLIGGIAEI
KAF8633731.1:48 -LLIGGMSEI
RSL47599.1:440- -LLIGGIAEI
RYP64854.1:443- -LLIGGIAEI
XP_038751603.1: -LLIGGIAEI
KAG9503013.1:38 -LLIGGIAEI
OCF73563.1:469- -LLIGGMSEI
XP_001538554.1: -LLIGGIADI
XP_042998278.1: -LLIGGIAEI
KAG6095443.1:45 -LLIGGIAEI
XP_022400069.1: -LLVGGIADI
ODN85521.1:459- -LLIGGMSEI
KIK95295.1:479- -LLIGGMSEI
XP_019002964.1: -LLIGGMSEI
XP_003008783.1: -LLIGGIAEI
OCF59413.1:469- -LLIGGMSEI
KAG5940124.1:45 -LLIGGIAEI
RYO76880.1:440- -LLIGGIAEI
KAF5656971.1:45 -LLIGGIAEI
KAF4345508.1:43 -LLIGGIAEI
OLN85645.1:440- -LLIGGIAEI
XP_007406763.1: -LLIGGMSDI
KAG6082736.1:45 -LLIGGIAEI
KAG6020530.1:45 -LLIGGIAEI
RSL70749.1:440- -LLIGGIAEI
KAG6046467.1:45 -LLIGGIAEI
KAG6243108.1:45 -LLIGGIAEI
KAG5994163.1:45 -LLIGGIAEI
GAO15331.1:350- -LLIGGIAEI
KAG5954482.1:45 -LLIGGIAEI
VUD18962.1:442- -LLIGGIAEI
VBB81218.1:340- -LLIGGIAEI
KAG5970565.1:46 -LLIGGIAEI
VUC13031.1:442- -LLIGGIAEI
XP_016583716.1: -LLIGGIAEI
KZL71735.1:583- -LLIGGIAEI
TQW00303.1:442- -LLIGGIAEI
RYP08995.1:440- -LLIGGIAEI
KFA62835.1:453- -LLIGGIAEI
VUC36920.1:442- -LLIGGIAEI
XP_018148168.1: -LLIGGIAEI
KAG6303741.1:45 -LLIGGIAEI
KAF9451197.1:48 -LLIGGMSEI
OAA37177.1:449- -LLIGGIAEI
EPE10046.1:484- -LLIGGIAEI
TWU71307.1:449- -LLIGGIAEI
XP_003051105.1: -LLIGGIAEI
EMR62391.1:467- -LLIGGIAEI
KAG6046129.1:45 -LLIGGIAEI
KAF4925344.1:44 -LLIGGIAEI
KAG8428526.1:34 -LLIGGIAEI
KAF4837012.1:44 -LLIGGIAEI
XP_031887163.1: -LLIGGIAEI
XP_036589308.1: -LLIGGIAEI
KAF9780680.1:38 -LLIGGIAEI
KAF0326891.1:44 -LLIGGIAEI
KAF9246583.1:45 -LLIGGMSEI
TQS33809.1:219- -LLIGGIAEI
KEY69985.1:453- -LLIGGIAEI
CCX35455.1:320- -LLIGGIADM
KAG6016805.1:48 -LLIGGIAEI
KAF9917609.1:17 -LLMGGISEI
KAF4509470.1:45 -LLIGGIAEI
PNY27124.1:454- -LLIGGIAEI
TFK42897.1:490- -LLIGGMSEI
KAG6140649.1:45 -LLIGGIAEI
QZK27804.1:1139 -LLIGGISEI
KXX75367.1:461- -LLIGGIAEI
KAG6006583.1:46 -LLIGGIAEI
XP_001903912.1: -LLIGGIAEI
XP_041184119.1: -LLIGGMSEI
KZL76946.1:530- -LLIGGIAEI
ERT01823.1:493- -LLIGGIAEI
KAG6199587.1:45 -LLIGGIAEI
KAF8985613.1:48 -LLIGGMSEI
KZZ91100.1:454- -LLIGGIAEI
OHW94473.1:441- -LLIGGIAEI
THX56629.1:405- -LLIGGISEI
XP_040677433.1: -LLIGGIAEI
KAF8638510.1:46 -LLIGGMSEI
XP_018707307.1: -LLIGGIAEI
KAG5982608.1:47 -LLIGGIAEI
XP_006682151.1: -LLIGGIADI
XP_009254993.1: -LLIGGIAEI
QPC77695.1:436- -LLIGGIAEI
KAF7554821.1:70 -LLIGGIAEI
PTD03363.1:436- -LLIGGIAEI
KAH0595411.1:43 -LLIGGIAEI
POS72672.1:434- -LLIGGIAEI
KAF3809248.1:44 -LLIGGIAEI
SOV01406.1:478- -LLIGGMSEI
XP_041413127.1: -LLIGGMSEI
KAG5937527.1:45 -LLIGGIAEI
XP_040616117.1: -LLIGGIAEI
RGP70536.1:436- -LLIGGIAEI
XP_043022839.1: -LLIGGIAEI
KPA39889.1:436- -LLIGGIAEI
KAG5920021.1:47 -LLIGGIAEI
RUS35586.1:501- -LLIGGIAEI
KID85882.1:337- -LLIGGIAEI
PLW42685.1:470- -LLIGGMSDI
PTB81067.1:430- -LLIGGIAEI
XP_019048970.1: -LLIGGMSEI
KAF4978729.1:44 -LLIGGIAEI
PLW08971.1:470- -LLIGGMSDI
KAG6013824.1:47 -LLIGGIAEI
KAG8168790.1:43 -LLIGGIAEI
PWY97203.1:491- -LLIGGMSEI
KAG5728367.1:63 -LLIGGMSEI
KFG80319.1:348- -LLIGGIAEI
XP_007816218.2: -LLIGGIAEI
KAG5737175.1:63 -LLIGGMSEI
XP_018156081.1: -LLIGGIAEI
KNF03389.1:485- -LLIGGMSDI
TDZ27046.1:445- -LLIGGIAEI
KAG6813610.1:47 -LLIGGMSEI
XP_040884212.1: -LLIGGISEI
THV08073.1:483- -LLIGGMSEI
OAV94799.1:474- -LLIGGMSDI
XP_003035118.1: -LLIGGMSEI
KAG9769570.1:37 -LLIGGISEI
KAG9250193.1:44 -LLIGGIAEI
KAF9227992.1:48 -LLIGGMSEI
KAH0267079.1:40 -LLIGGISEI
KAG5938726.1:47 -LLIGGIAEI
KAF8352359.1:47 -LLIGGMSEI
NP_594396.1:394 -LLIGGISEI
TXT05323.1:453- -LLIGGMSEI
TDZ35874.1:445- -LLIGGIAEI
XP_025590917.1: -LLIGGIAEI
XP_007007515.1: -LLIGGMSEI
KXH35412.1:440- -LLIGGIAEI
XP_035319705.1: -LLIGGIAEI
KAG9519207.1:40 -LLIGGISEI
KAG9753757.1:40 -LLIGGISEI
KAF6824023.1:44 -LLIGGIAEI
KAG2147310.1:48 -LLIGGMSEI
PFH52377.1:483- -LLIGGMSEI
OAJ44767.1:359- -LLIGGIADI
XP_021869509.1: -LLIGGMSEI
KAG9857847.1:40 -LLIGGISEI
KAH0356148.1:40 -LLIGGISEI
RYP55826.1:441- -LLIGGIAEI
RXK40463.1:451- -LLIGGMSEI
XP_031017188.1: -LLIGGIAEI
KAH0498940.1:44 -LLIGGIAEI
KAF6813018.1:44 -LLIGGIAEI
ODN90389.1:466- -LLIGGMSEI
CCF40402.1:450- -LLIGGIAEI
EXF80948.1:440- -LLIGGIAEI
KAF3075526.1:61 -LLIGGIAEI
CAG7556065.1:43 -LLIGGIAEI
KXH32164.1:440- -LLIGGIAEI
KAH0368414.1:40 -LLIGGISEI
XP_035338274.1: -LLIGGIAEI
RYP81200.1:443- -LLIGGIAEI
XP_022472519.1: -LLIGGIAEI
TIA43798.1:405- -LLIGGISEI
KLU88172.1:633- -LLIGGIAEI
KAH0305885.1:35 -LLIGGISEI
XP_013432041.1: -LLIGGISEI
KAG9674577.1:33 -LLIGGISEI
XP_007875746.1: -LLIGGMSEI
THW05050.1:405- -LLIGGISEI
KAG5923460.1:45 -LLIGGIAEI
OAX41309.1:484- -LLIGGMSEI
XP_001833620.2: -LLIGGMSEI
OTB06997.1:446- -LLIGGIADI
XP_029758824.1: -LLIGGISEI
THY25184.1:406- -LLIGGISEI
KAH0306114.1:37 -LLIGGISEI
TQN69231.1:441- -LLIGGIAEI
KIJ17356.1:478- -LLIGGMSEI
RFN44369.1:455- -LLIGGIAEI
KAG5461051.1:46 -LLIGGIAEI
SAM59921.1:478- -LLIGGMSEI
KIM60599.1:475- -LLIGGMSEI
CAD6579581.1:10 -LLIGGMSEI
TIC92848.1:441- -LLIGGIAEI
THX03615.1:406- -LLIGGISEI
XP_018275650.1: -LLIGGMSEI
QPG98097.1:595- -LLIGGIAEI
XP_014168595.1: -LLMGGIAEI
ATY63342.1:440- -LLIGGIAEI
PKS05811.1:471- -LLIGGIAEI
XP_041307424.1: -LLIGGMSEI
KAG1756161.1:48 -LLIGGMSEI
OIW29084.1:446- -LLIGGIAEI
XP_013339473.1: -LLIGGISEI
KAF8559516.1:47 -LLIGGMSEI
KAA1077849.1:47 -LLIGGMSDI
KAA1071817.1:47 -LLIGGMSDI
XP_031859582.1: -LLIGGMSEI
KAG7286342.1:44 -LLIGGIAEI
THW21246.1:405- -LLIGGISEI
KAG9769752.1:36 -LLIGGISEI
KAG8677350.1:43 -LLIGGIAEI
KAH0830513.1:47 -LLIGGMSEI
TKW50535.1:441- -LLIGGIAEI
KIK39936.1:484- -LLIGGMSEI
KAG9675016.1:33 -LLIGGISEI
KAG6039839.1:45 -LLIGGIAEI
KAG2041965.1:48 -LLIGGMSEI
OCF36228.1:476- -LLIGGMSEI
CDU23290.1:480- -LLIGGMSEI
KAF4614725.1:48 -LLIGGMSEI
KAG0705168.1:48 -LLIGGMSEI
XP_013950810.1: -LLIGGIAEI
XP_011386467.1: -LLIGGMSEI
XP_003013914.1: -LLIGGIADI
XP_030981738.1: -LLIGGIAEI
KAG6821166.1:48 -LLIGGMSEI
XP_029742877.1: -LLIGGMSEI
RMJ14023.1:70-4 -LLIGGIAEI
XP_012183193.1: -LLIGGMSEI
XP_040716243.1: -LLIGGIAEI
OTA07134.1:438- -LLIGGIAEI
PPQ65093.1:501- -LLIGGMSEI
RYP26578.1:443- -LLIGGIAEI
XP_003715474.1: -LLIGGIAEI
RFU79151.1:579- -LLIGGIAEI
PNP57950.1:391- -LLIGGIAEI
PSR82464.1:424- -LLIGGIAEI
XP_025358152.1: -LLIGGMSEI
KAF7970742.1:71 -LLIGGMSEI
KAG0344375.1:46 -LLMGGISEI
XP_033434364.1: -LLIGGIADI
KAH0527859.1:44 -LLIGGIAEI
CAA7267635.1:70 -LLIGGMSEI
KAF8841200.1:47 -LLIGGMSEI
XP_013024058.1: -LLIGGISEV
PWN54239.1:495- -LLIGGMSEI
KAG6919997.1:52 -LLIGGMSEI
KAG2752713.1:48 -LLIGGMSEI
OTB16675.1:442- -LLIGGIADI
RJE19789.1:470- -LLIGGIADI
RYP03411.1:434- -LLIGGIAEI
KKY37988.1:256- -LLIGGIAEI
KOS20355.1:119- -LLIGGIAEI
KDN61320.1:435- -LLIGGIAEI
XP_006666313.1: -LLIGGIAEI
XP_003021494.1: -LLIGGIADI
CBQ68081.1:478- -LLIGGMSEI
XP_019014586.1: -LLIGGMSEI
XP_029752515.1: -LLIGGIAEI
KAH0527858.1:44 -LLIGGIAEI
KAF9562159.1:48 -LLIGGMSEI
KAG2061473.1:48 -LLIGGMSEI
XP_008099039.1: -LLIGGIAEI
ETS05647.1:442- -LLIGGIAEI
KKO98991.1:453- -LLIGGIAEI
KAG1841363.1:48 -LLIGGMSEI
KAF9050719.1:44 -LLIGGMSEI
XP_041229489.1: -LLIGGMSEI
KIM48845.1:494- -LLIGGMSEI
XP_043046204.1: -LLIGGMSEI
XP_024779269.1: -LLIGGIAEI
OON07766.1:461- -LLIGGIADI
XP_006963219.1: -LLIGGIAEI
XP_036636586.1: -LLIGGMSEI
PBK77941.1:488- -LLIGGMSEI
XP_041297609.1: -LLIGGMSEI
XP_003889378.1: -LLIGGMSDI
PBK96645.1:488- -LLIGGMSEI
KLO17411.1:485- -LLIGGMSEI
KAG9226083.1:48 -LLIGGMSEI
EGD86628.2:443- -LLIGGIADI
KAG5645003.1:48 -LLIGGMSEI
XP_007396173.1: -LLIGGMSEI
SPO20347.1:478- -LLIGGMSEI
KAH0584286.1:47 -LLIGGMSEI
TRX95816.1:531- -LLIGGIAEI
KAG1832679.1:48 -LLIGGMSEI
XP_033434363.1: -LLIGGIADI
KAF8969807.1:48 -LLIGGMSEI
XP_028478513.1: -LLIGGMSEI
CDW98831.1:436- -LLIGGMSEI
XP_041199632.1: -LLIGGMSEI
KDQ33532.1:482- -LLIGGMSEI
TLD21496.1:492- -LLIGGIAEI
KAB5554856.1:44 -LLIGGIAEI
KXN82500.1:388- -LLIGGMSEI
GFP52175.1:446- -LLIGGIAEI
SJL00192.1:488- -LLIGGMSEI
VDB99942.1:483- -LLIGGMSEI
KAF9500402.1:48 -LLIGGMSEI
KAF4603871.1:48 -LLIGGMSEI
KAG1754261.1:48 -LLIGGMSEI
KAF5357860.1:48 -LLIGGMSEI
XP_041201222.1: -LLIGGMSEI
KAF8874632.1:43 -LLIGGMSEI
KJA27396.1:494- -LLIGGMSEI
XP_014182496.1: -LLIGGMSEI
XP_024766074.1: -LLIGGIAEI
TDL19890.1:492- -LLIGGMSEI
OTA84637.1:439- -LLIGGIADI
KAF4576799.1:48 -LLIGGMSEI
KAB5539414.1:38 -LLIGGIAEI
OTA70196.1:439- -LLIGGIADI
TCD62620.1:468- -LLIGGMSEI
KAG2349391.1:48 -LLIGGMSEI
KAF7537442.1:41 -LLIGGIAEI
XP_014659283.1: -LLIGGMSEI
ORY22702.1:463- -LLIGGMSEI
KAF8892604.1:49 -LLIGGMSEI
KAF7796526.1:37 -LLIGGMSEI
KAF8921525.1:48 -LLIGGMSEI
KAG6335883.1:47 -LLIGGMSEI
KAG1891508.1:48 -LLIGGMSEI
KNZ75423.1:469- -LLIGGMSEI
CDI51588.1:476- -LLIGGMSEI
XP_024747581.1: -LLIGGIAEI
KAF8582063.1:49 -LLIGGMSEI
XP_007321299.1: -LLIGGMSEI
EQL03997.1:70-4 -LLIGGIAEI
KIY51114.1:488- -LLIGGMSEI
XP_013939637.1: -LLIGGIAEI
KAF9264871.1:48 -LLIGGMSEI
KAF8737695.1:47 -LLIGGMSEI
KAF1353923.1:41 -LLIGGISEI
XP_030997548.1: -LLIGGIAEI
XP_007863021.1: -LLIGGMSEI
RYC55173.1:426- -LLIGGIAEI
KAG6891038.1:41 -LLIGGMSEI
KAG0144899.1:46 -LLIGGMSDI
KIJ69476.1:474- -LLIGGMSEI
XP_007385169.1: -LLIGGMSEI
KDR73441.1:497- -LLIGGMSEI
KAG2364487.1:48 -LLIGGMSEI
RKP37142.1:419- -LLIGGIADI
XP_016291585.1: -LLIGGMSEI
ESK92999.1:507- -LLIGGMSEI
PPQ89104.1:486- -LLIGGMSEI
XP_024341538.1: -LLIGGMSEI
XP_018660029.1: -LLIGGIAEI
KAF9646843.1:47 -LLIGGMSEI
XP_025378834.1: -LLIGGMSEI
GAP84515.1:441- -LLIGGIAEI
KUI58598.1:428- -LLIGGIAEI
XP_040771716.1: -LLIGGIAEI
RDB24123.1:484- -LLIGGMSEI
OJA10422.1:505- -LLIGGMSEI
OSC97642.1:472- -LLIGGMSEI
KAF9815454.1:46 -LLIGGMSEI
KAF2210441.1:44 -LLIGGIADI
XP_006458432.1: -LLIGGMSEI
TFK72516.1:482- -LLIGGMSEI
ETS63913.1:487- -LLIGGMSEI
KIM80853.1:469- -LLIGGMSEI
KAF8626062.1:47 -LLIGGMSEI
GAW19742.1:437- -LLIGGIAEI
KAF7978104.1:50 -LLIGGMSEI
KAG2077815.1:48 -LLIGGMSEI
TFK54846.1:478- -LLIGGMSEI
GAC73911.1:477- -LLIGGMSEI
KAG5171159.1:48 -LLIGGMSEI
KAF9036746.1:49 -LLIGGMSEI
ROV89660.1:431- -LLIGGIAEI
KUI74237.1:428- -LLIGGIAEI
THH16465.1:1281 -LLIGGMSEI
KAH0016245.1:12 -LLIGGISEI
EGC41242.1:435- -LLIGGIADI
EEH07150.1:435- -LLIGGIADI
KIK03836.1:481- -LLIGGMSEI
KAF2972511.1:41 -LLIGGIAEI
GEM09612.1:448- -LLIGGMSEI
KAG1474311.1:35 -LLIGGIAEI
KAF9792272.1:47 -LLIGGMSEI
EER45293.1:435- -LLIGGIADI
KAG9639673.1:69 -LLIGGISEI
EJD46029.1:469- -LLIGGISEI
OJT04089.1:942- -LLIGGMSEI
GJE96532.1:481- -LLIGGMSEI
SPO21273.1:478- -LLIGGMSEI
XP_027613518.1: -LLIGGMSEI
OZJ05124.1:417- -LLIGGIAEV
XP_012193001.1: -LLIGGMSEI
TEB36146.1:471- -LLIGGMSEI
KAF9483811.1:48 -LLIGGMSEI
RKP26561.1:418- -LLIGGLAEI
XP_007914906.1: -LLIGGIAEI
KAG9839951.1:8- -LLIGGISEI
KZT26464.1:483- -LLIGGMSEI
KAG8763060.1:44 -LLIGGMSEI
KAG8820719.1:61 -LLIGGMSEI
KAA1471325.1:47 -LLIGGMSEI
RWA07629.1:435- -LLIGGIAEI
KAF9533372.1:48 -LLIGGMSEI
THG97177.1:471- -LLIGGMSEI
RDX41279.1:469- -LLIGGMSEI
KIP12373.1:470- -LLIGGMSEI
KIK59696.1:482- -LLIGGMSEI
KZT44116.1:478- -LLIGGMSEI
KAF8831492.1:51 -LLIGGMSEI
KZS98998.1:478- -LLIGGMSEI
TPX54318.1:469- -LLIGGIADI
XP_043008737.1: -LLIGGMSEI
XP_025366951.1: -LLIGGMSEI
XP_013017002.1: -LLIGGISEV
KZT74124.1:479- -LLIGGMSEI
TFK26416.1:492- -LLIGGMSEI
QRV86203.1:442- -LLIGGMSEI
KZV92851.1:465- -LLIGGISEI
KAG6885071.1:41 -LLIGGMSEI
THH19669.1:1000 -LLIGGMSEI
KIY67718.1:479- -LLIGGMSEI
XP_009216293.1: -LLIGGIAEI
TFK83293.1:469- -LLIGGMSEI
KIO13289.1:476- -LLIGGMSEI
GAW08473.1:467- -LLIGGMSEI
KAF8232362.1:48 -LLIGGMSEI
PCH38485.1:466- -LLIGGMSEI
KDQ59535.1:495- -LLIGGMSEI
KAF8682519.1:44 -LLIGGMSEI
KAG9099300.1:44 -LLIGGMSEI
OCH95191.1:480- -LLIGGMSEI
KAF7359541.1:46 -LLIGGMSEI
CAE6433347.1:44 -LLIGGMSEI
KZV71819.1:484- -LLIGGMSEI
PNS14550.1:426- -LLIGGISDI
XP_001878567.1: -LLIGGMSEI
KAF8162997.1:48 -LLIGGMSEI
CAE6407990.1:44 -LLIGGMSEI
KAG9048732.1:48 -LLIGGMSEI
XP_009542320.1: -LLIGGMSEI
TGJ86999.1:451- -LLIGGIAEI
TRM61757.1:474- -LLIGGMSEI
KAF9466383.1:49 -LLIGGMSEI
CAE6425691.1:44 -LLIGGMSEI
XP_008036953.1: -LLIGGMSEI
KAF5324696.1:48 -LLIGGMSEI
KZP20836.1:499- -LLIGGMSEI
RPD63277.1:469- -LLIGGMSEI
KAG1448908.1:19 -LLIGGIAEI
KAF8509904.1:49 -LLIGGMSEI
EMD34502.1:483- -LLIGGMSEI
CEH15213.1:481- -LLIGGMSEI
KAF6764850.1:47 -LLIGGMSEI
XP_037216480.1: -LLIGGMAEI
XP_025347144.1: -LLIGGMSEI
KAF8610824.1:45 -LLIGGMSEI
CAE6503765.1:44 -LLIGGMSEI
XP_007764295.1: -LLIGGMSEI
CUA72313.1:449- -LLIGGMSEI
KAF8061514.1:48 -LLIGGMSEI
TBU29066.1:499- -LLIGGMSEI
EPS98323.1:486- -LLIGGMSEI
KAF8758834.1:38 -LLIGGMSEI
KAF9065282.1:47 -LLIGGMSEI
KAG8899505.1:46 -LLIGGMSEI
CEL52359.1:448- -LLIGGMSEI
XP_007364639.1: -LLIGGMSEI
KAG5520037.1:41 -LLIGGITEM
KAF8212464.1:48 -LLIGGMSEI
PSK34555.1:427- -LLIGGISDI
KAF8448024.1:47 -LLIGGMSEI
EGN95988.1:480- -LLIGGMSEI
AAB07514.1:394- -LLIGGISEI
KIM30147.1:454- -LLIGGMSEI
KAF5331167.1:48 -LLIGGMSEI
TBU46994.1:460- -LLIGGMSEI
KAG8946474.1:48 -LLIGGMSEI
KIO32471.1:522- -LLIGGMSEI
KAG8925780.1:47 -LLIGGLSEI
KAG6376092.1:45 -LLIGGMSEI
CAG7846580.1:46 -LLIGGMSEI
KAF7322793.1:45 -LLIGGMSEI
KAF5387055.1:48 -LLIGGMSEI
EUC67127.1:451- -LLIGGMSEI
KAF5365696.1:49 -LLIGGMSEI
KAF2155560.1:42 -LLIGGISDI
RXW15866.1:481- -LLIGGMSEI
XP_013242659.1: -LLIGGMSEI
CAE7078978.1:44 -LLIGGMSEI
GAT61236.1:735- -LLIGGMSEI
KAG6889722.1:74 -LLIGGMSEI
KAB5590740.1:44 -LLIGGMSEI
CCA69820.1:440- -LLIGGMSEI
CAE6515555.1:44 -LLIGGMSEI
KAF2223411.1:42 -LLIGGISDI
KXJ95116.1:451- -LLIGGIAEI
PPQ64650.1:480- -LLIGGMSEI
TKA54948.1:458- -LLIGGMSEI
KWU46432.1:444- -LLIGGMSEI
KAG8816831.1:42 -LLIGGISEI
KAG1470884.1:33 -LLIGGIAEM
KAG8707813.1:25 -LLIGGMSEI
KAG8622776.1:42 -LLIGGISDI
KIK31283.1:475- -LLIGGMSEI
TFL06963.1:483- -LLIGGMSEI
CAE6460070.1:45 -LLIGGMSEI
XP_002175094.1: -LLIGGISEI
KAF8803555.1:48 -LLIGGMSEI
PIL30473.1:465- -LLIGGMSEI
KAG9018720.1:48 -LLIGGMSEI
XP_017990182.1: -LLMGGMSEI
KAG9104932.1:44 -LLIGGMSEI
KAF8479084.1:48 -LLIGGMSEI
KII88965.1:502- -LLIGGMSEI
KAF5391323.1:48 -LLIGGVNEI
CAE6507946.1:44 -LLIGGMSEI
NXD32198.1:334- -LLIGGMSEI
RCI04123.1:198- -LLIGGIAEM
KZT60478.1:485- -LLIGGMSEV
KAG8825982.1:46 -LLIGGISEI
XP_025601396.1: -LLIGGMSEI
PKI82567.1:429- -LLMGGMSEI
POY70222.1:451- -LLIGGMSEI
KAF4551761.1:42 -LLIGGISDI
KFH72009.1:453- -LLMGGISEI
KAG8826479.1:42 -LLIGGMSEI
PVG00224.1:432- -LLIGGMSEI
CAG7854574.1:46 -LLIGGISEI
CEQ39713.1:483- QLLIGGMSEI
KZO97881.1:485- -LLIGGMSEV
XP_038917918.1: -LLIGGMSDI
XP_027484044.1: -LLMGGMSEI
ELU44633.1:451- -LLIGGMSEI
XP_040632820.1: -LLIGGMSEV
KAG8773898.1:45 -LLIGGMSEI
KAG8779058.1:46 -LLIGGISEI
KDQ18456.1:481- -LLIGGVSEI
TPX74927.1:1856 -LLIGGLAEV
RCI08144.1:454- -LLIGGIAEI
XP_025361403.1: -LLIGGMSEI
XP_001732832.1: -LLMGGMSEI
AYO42011.1:472- -LLMGGMSEI
TIB37778.1:425- -LLIGGMAEI
XP_009266283.1: -LLIGGMAEI
KAF8522137.1:46 -LLIGGMSEI
KAG8867505.1:34 -LLIGGMSEI
KAG9081221.1:42 -LLIGGMSEI
KAG8863678.1:46 -LLIGGISEI
SHO79999.1:441- -LLMGGMSEI
KAG8759837.1:34 -LLIGGMSEI
KAG8748005.1:44 -LLIGGMSEI
TIA76152.1:425- -LLIGGMAEI
CDO74866.1:468- -LLIGGMSEI
KAG8858513.1:49 -LLIGGMSEI
PVF96727.1:459- -LLIGGISEI
KIJ34627.1:209- -LLIGGMSEI
XP_018741292.1: -LLMGGMSEI
KAG8884851.1:49 -LLIGGMSEI
TIC18263.1:410- -LLIGGMAEI
KAG9010495.1:48 -LLIGGMSEI
TIC76091.1:410- -LLIGGMAEI
XP_006955997.1: -LLIGGMAEI
KAG9036129.1:48 -LLIGGMSEI
RKP10065.1:385- -LLIGGLAEI
KIM31549.1:464- -LLIGGISEI
XP_040757568.1: -LLIGGMSEI
KAH0259940.1:1- -LLIGGISEI
KAF8267832.1:47 -LLIGGMSEI
TFY79299.1:478- -LLIGGMSEI
KAG8802714.1:12 -LLIGGMSEI
XP_007301323.1: -LLIGGMSEI
XP_041164582.1: -LLIGGMSEI
CAE6470539.1:44 -LLIGGMSEI
PSS22678.1:455- -LLIGGMSEI
KAG6832429.1:48 -LLIGGMSEI
GAQ41398.1:447- -LLIGGIADI
PAV24339.1:188- -LLIGGMSEI
KAF8319401.1:50 -LLIGGISDI
KXS21640.1:413- -LLIGGIADI
KAF3172964.1:31 -LLIGGIADI
KAE8211741.1:50 -LLIGGMSEI
KAE8244841.1:50 -LLIGGMSEI
EGU87075.1:411- -LLIGGIAEI
TGJ65190.1:282- -LLIGGIADI
CEJ01228.1:317- -LLIGGIAEI
KAG7118893.1:1- -LLIGGIAEI
KAG2228533.1:42 -LLIGGIAEI
KAG1778535.1:48 -LLIGGMSEI
TDL27594.1:429- -LLIGGMSEI
CEJ04428.1:272- -LLIGGIAEI
XP_007264088.1: -LLIGGMSEI
TFY69282.1:479- -LLIGGMSEI
PIA18973.1:425- -LLIGGLAEI
CEG67327.1:376- -LLIGGIAEI
XP_031914406.1: -LLIGGIADI
CEG67328.1:331- -LLIGGIAEI
CEJ04429.1:99-4 -LLIGGIAEI
KAG0179080.1:41 -LLIGGIAEI
KAG0189331.1:41 -LLIGGIAEI
XP_002175690.1: -LLIGGISDV
KAE8164643.1:44 -LLIGGIADI
KAE8193148.1:51 -LLIGGMSEI
KAE8196061.1:51 -LLIGGMSEI
UDD60199.1:442- -LLIGGIADI
KAE8246317.1:51 -LLIGGMSEI
ODN85526.1:419- -LLIGGMSEI
ODN90384.1:419- -LLIGGMSEI
KAG8752644.1:28 -LLIGGISEI
XP_040632252.1: -LLIGGMSEI
KZO97882.1:482- -LLIGGMSEI
XP_040744854.1: -LLIGGIAEI
KAF8136296.1:41 -LLIGGMSEI
KZT60479.1:484- -LLIGGMSEI
KAF8957248.1:15 -LLIGGMSEI
KAG8795329.1:28 -LLIGGISEI
OCB84339.1:198- -LLIGGMSEI
ORY42297.1:414- -LLIGGLAEV
KAE9406415.1:47 -LLIGGMSEI
PVH85332.1:440- -LLIGGIAEI
KAG5437971.1:42 -LLIGGISEM
KAF9919353.1:39 -LLMGGISEI
CAD0082591.1:41 -LLIGGISEI
KNE55628.1:384- -LLIGGLAEI
KNE58437.1:384- -LLIGGLAEI
XP_018004082.1: -LLIGGIADI
KAG8217458.1:54 -LLIGGMSEI
KLO18527.1:225- -LLIGGMSEI
RCH91285.1:358- -LLIGGIAEI
KAF6516574.1:43 -LLIGGIAEI
XP_013017570.1: -LLIGGISDV
GAA97867.1:472- -LLIGGMSEI
XP_014566293.1: -LLIGGMSEI
XP_013021825.1: -LLIGGISDV
KAG0272828.1:46 -LLMGGISEI
XP_001226584.1: -LLIGGIAEI
THH09353.1:206- -LLIGGMSEI
KAG6866084.1:64 -LLIGGMSEI
XP_038917702.1: -LLIGGMSDI
NP_595793.1:413 -LLIGGISDV
XP_001835732.2: -LLIGGMSEI
POW10061.1:491- -LLIGGMSDI
KAG2009923.1:43 -LLIGGMSEI
XP_006462790.1: -LLIGGMSEI
PVZ98739.1:469- -LLIGGLAEI
KAF7768252.1:40 -LLIGGMSEI
PVU96062.1:379- -LLIGGLAEI
OMJ18486.1:370- -LLIGGLAET
XP_007330134.1: -LLIGGMSEI
OMJ25481.1:370- -LLIGGLAET
KAF8201515.1:47 -LLIGGMSEI
KAG8428527.1:45 -LLIGGIAEI
KAG8420821.1:34 -LLIGGIAEI
ELQ33880.1:535- -LLIGGIAEI
TIA91308.1:431- -LLIGGMAEI
KAG1123861.1:1- -LLIGGIAEI
CRK26461.1:378- -LLIGGIAEI
CAD0106939.1:39 -LLIGGISEI
RXW24457.1:426- -LLIGGMSDI
ELQ61777.1:442- -LLIGGIAEI
KAF5360505.1:58 -LLIGGMSEI
PLW30636.1:470- -LLIGGMSDI
KAF8645108.1:43 -LLIGGMSDI
KAG0051212.1:42 -LLIGGISEI
KAF9533161.1:43 -LLIGGMSEI
KAF7304710.1:66 -LLIGGMSEI
KTB39831.1:507- -LLIGGMSEI
XP_043004843.1: -LLIGGMSEI
KAF6757407.1:44 -LLIGGMSDI
KAF9452982.1:41 -LLIGGMSEI
KAF5338960.1:44 -LLIGGMSDI
KAG5170666.1:41 -LLIGGMSEI
TEB39887.1:441- -LLIGGMSDI
TFK28066.1:436- -LLIGGMSEI
PBK74980.1:426- -LLIGGMAEI
SJL07630.1:444- -LLIGGMAEI
ORZ39328.1:419- -LLIGGLAEI
KIL63237.1:407- -LLIVGMSDI
PBK97541.1:427- -LLIGGMAEI
PVU89203.1:372- -LLIGGLSET
KIM43169.1:431- -LLIGGMSEI
KAF9267376.1:42 -LLIGGMSEI
KAF9468470.1:42 -LLIGGMSEI
TFK61394.1:416- -LLIGGMSEI
KDR82841.1:449- -LLIGGMSEI
OLY78592.1:371- -LLIGGLAET
PPQ70016.1:437- -LLIGGMSEI
PPQ91659.1:430- -LLIGGMSEI
KAG8831267.1:42 -LLIGGISEI
KIY45606.1:402- -LLIGGMSEI
KAF9077780.1:44 -LLIGGMSEI
XP_009551710.1: -LLIGGMSEI
GAV99952.1:233- -LLIGGISEI
KAF7338479.1:66 -LLIGGMSEI
OMH79887.1:17-3 -LLIGGLAET
KAF8967142.1:41 -LLIGGMSEI
XP_003034574.1: -LLIGGMSEI
KJA21173.1:449- -LLIGGMSEI
XP_001876290.1: -LLIGGMSEI
RKP19849.1:354- -LLIGGIAEV
KAF8733216.1:32 -LLIVGMSEI
PPR04072.1:414- -LLIGGMSEI
KAF7314296.1:41 -LLIGGMSEI
KIK07930.1:425- -LLIGGMSEI
KAF9475646.1:42 -LLIGGMSEI
KAG7125138.1:24 -LLIGGIAEI
KAF5314832.1:42 -LLIGGMSEI
XP_007319568.1: -LLIGGMSEI
ORZ21534.1:451- -LLIGGIAEI
EGN98232.1:454- -LLIGGMSEI
KAF9046604.1:42 -LLIGGMSEI
KAF8798976.1:43 -LLIGGMAEI
CAD0011027.1:40 -LLIGGISEI
ESK90467.1:432- -LLIGGMSEI
KAF8073723.1:43 -LLIGGMSEI
KAF8903115.1:41 -LLIGGMSEI
CAA7271325.1:53 -LLIGGMSEI
KAF7726311.1:36 -LLIGGIAEI
KIK52095.1:428- -LLIGGMSEI
KAF9013244.1:42 -LLIGGMSEI
KAF9565726.1:42 -LLIGGMSEI
KAF8349460.1:37 -LLIVGMSEI
KAF8195556.1:43 -LLIGGMSEI
KAF7288526.1:41 -LLIGGMSEI
TPX39610.1:399- -LLIAGTTEV
TFK40825.1:430- -LLIGGMSEI
XP_037218359.1: -LLIGGMSEI
XP_031027761.1: -LLIAGTNEV
GAT60245.1:467- -LLIGGMSEI
RKO99313.1:476- -FLLGGMSDV
KAE9400491.1:41 -LLIGGMSEI
KAF8158108.1:43 -LLIGGMSEI
KAF7365181.1:40 -LLIGGMSEI
KAF5385648.1:48 -LVIGGTIDI
KAF8895481.1:43 -LLIGGMSEI
KAG6890615.1:31 -LLIGGMIEI
CAD0085821.1:38 -LLIGGISEI
KAF8631033.1:41 -LLIVGMSEI
KAG6900049.1:31 -LLIGGMSEI
XP_043187541.1: -LLIGGMSEI
KZV71469.1:414- -LLIGGVSEI
KAF8231747.1:43 -LLIGGMSEI
KXN88286.1:622- -LLIGGMSEI
KAF8147316.1:43 -LLIGGMSEI
KAG6854113.1:43 -LLIGGMSEI
KAF8627498.1:41 -LLIVGMSEI
KIY71238.1:390- -LLIGGMAEI
KAG6916449.1:46 -LLIGGMSEI
KAG5730713.1:43 -LLIGGMSEI
KAG9758730.1:1- -LLIGGISEI
VDB98127.1:415- -LLIGGVSEI
KNZ76742.1:415- -LLIGGMSEI
KII86774.1:427- -LLIGGMTDI
XP_043034386.1: -LLIGGMAEI
RDB17891.1:490- -LLIGGMSEI
KAF8918984.1:41 -LLIGGMAEI
KAG5648371.1:33 -LLIGGMSEI
KAF4617712.1:42 -LLIGGMSEI
EPZ34397.1:361- -LLIGGIAEV
KAA1473181.1:51 -LLIGGMSDI
XP_041251085.1: -LLIGGMSEI
THV00829.1:426- -LLIGGMSEI
KAG8903064.1:34 -LLIGGMSEI
KAG9875308.1:8- -LLIGGISEI
KAF9016984.1:36 -LLIGGMAEI
TFY73116.1:5-37 -LLIGGMSDI
PFH54090.1:425- -LLIVGMSEI
KAG6816239.1:31 -LLIGGMSEI
KAF9644567.1:40 -LLIGGMTDI
KAG7128276.1:44 -LLIGGIAEI
KAF4576917.1:42 -LLIGGMSDI
KAF4581438.1:42 -LLIGGMSDI
KAG2356272.1:39 -LLIGGMSEI
KAF9793418.1:44 -LLIGGMTDI
KAG9057320.1:1- -LLIGGMSEI
TKA51413.1:1-32 -LLIGGIADI
KAG1750933.1:42 -LLIGGMSEI
KAG1885167.1:40 -LLIGGMSEI
KAF5382743.1:42 -LLIGGMSEI
KAG2066477.1:39 -LLIGGLSEI
KDQ25449.1:410- -LLIGGMSDI
XP_041197149.1: -LLIGGMSEI
KAF8827633.1:23 -LLIGGISEI
KAG1751138.1:40 -LLIGGMSEI
SAM01374.1:362- -LLVGGIAEI
KAG5651658.1:31 -LLIGGMSEI
KAG5353194.1:32 -LLIGGMSEI
OJA09622.1:51-4 -LLIGGTSEI
KAF9492025.1:40 -LLIGGMSDI
XP_036627871.1: -LLIGGMSDI
KAG0700134.1:40 -LLIGGMSEI
KAF8843301.1:41 -LLIGGMSEI
KAG2757984.1:40 -LLIGGMSEI
KAG2134359.1:40 -LLIGGMSEI
KIK94337.1:408- -LLIGGMSEI
KIK38982.1:403- -LLIGGMSEI
OAX42845.1:406- -LLIGGTSEI
XP_041205901.1: -LLIGGMSEI
XP_041236101.1: -LLIGGMSEI
KAF8257646.1:30 -LLIGGMTEI
XP_041179709.1: -LLIGGMSEI
XP_041309254.1: -LLIGGMSEI
KAG9227314.1:47 -LLIGGMSDI
KAG1715721.1:39 -FLVGGVPEI
KAG2033731.1:40 -LLIGGMSEI
KZT21806.1:372- -WLIGGISDV
KAG2338474.1:39 -LLIGGMSEI
XP_041290103.1: -LLIGGMSEI
KIM30176.1:641- -LLIGGMSEI
KIJ17833.1:413- -LLIGGMSEI
THH04017.1:481- -LLIGGMSEI
KAG1881958.1:40 -LLIGGMSEI
KAG1809007.1:40 -LLIGGMSEI
KAG2051568.1:40 -LLIGGMSEI
TRM60509.1:421- -LLIGGMSEI
XP_041155400.1: -LLIGGMSEI
KAF9221572.1:40 -LLIGGMSEI
KAG9315721.1:40 -LLIGGMSEI
KAF8264909.1:45 -LLIGGMTEI
KAF4591123.1:42 -LLIGGMSDI
KAG6812564.1:44 -LLIGGMTEI
PVV01573.1:324- -LLIGGLSET
TFK50649.1:367- -WLIGGISDV
KIM89098.1:408- -LLIGGMSEI
XP_007865616.1: -WLIGGISDV
KAF8469823.1:43 -LLIGGMTEI
XP_041232287.1: -LLIGGMSEI
TFY60925.1:42-4 -LLIGGMSDI
KAG6377151.1:38 -LLIGGMSEI
KDN49430.1:579- -LLIGGMSEI
KAF9521135.1:46 -LLIGGMSDI
KAF7968449.1:30 -LLIGGMSEI
KAH0063078.1:2- -LLIGGISEI
XP_041303304.1: -LLIGGISEI
KAF8133857.1:40 -LLIGGMSEI
KAF8442842.1:40 -LLIGGMSEI
KAF8158110.1:12 -LLISGVSEI
KAF9241124.1:44 -LLIGGMSEI
GBC37661.1:1-29 -LLIGGIAEI
KIJ62633.1:417- -LLIGGMSEI
KZP31501.1:401- -LLIGGMSEI
KAG8761024.1:50 -LLIGGIAQI
XP_007768492.1: -LLIGGMSDI
KMU73430.1:389- -LLIGGIADI
PVF96706.1:392- -LLIGGIAQS
KAF8549624.1:40 -LLIGGMSEI
KAG1119272.1:1- -LLIGGIAEI
KDQ51192.1:431- -WLIGGVSDV
OAA53238.1:305- -LLIGGIAEI
KAF8558237.1:41 -LLIGGMSEI
KIM63335.1:400- -FLVGGVPEI
XP_038917915.1: -LLIGGISDI
XP_007305898.1: -LLIGGMSEI
KAG1854647.1:25 -LLIGGMSEI
PVF99328.1:26-3 -LLIGGIAQS
KAG1765616.1:40 -LLIGGMSEI
XP_001727863.3: -LLIGGIADI
CAG7854564.1:38 -LLIGGIAQI
KIK18376.1:400- -FLIGGVPEI
CCA70556.1:434- -LLIGGIAQI
KAG8804185.1:50 -LLIGGIAQI
KAG8789123.1:52 -LLIGGIAQI
KAG9057556.1:52 -LLIGGIAQI
KAG1867602.1:23 -LLISGMSEI
KAF7726310.1:1- -LLIGGIAEI
KIM22998.1:442- -LLIGGIAQI
EDZ72535.1:1-23 -LLIGGIAEI
KAH0832107.1:38 -LLIGGMSEI
KIO02832.1:401- -FLIGGVPEI
KAF5369483.1:43 -LLIGGMSEI
KAG6820709.1:43 -LLIGGMTEI
TFL04465.1:347- -LLVGGCTEI
KAG9543848.1:1- -LLIGGISEI
KAG9532360.1:1- -LLIGGISEI
KAG9532362.1:1- -LLIGGISEI
KAG1839778.1:84 -LLIGGMSEI
KAG9318423.1:1- -LLIGGMSEI
XP_018271746.1: -LIVSGVSEL
ORY75381.1:513- -LLIGGLSDI
KAH0063066.1:1- -LLIGGISEI
SAM03869.1:431- -LLIGGIAEI
KAG5639613.1:1- -LLIGGMSEI
GAM82940.1:1-29 -LLIGGISDI
PRQ71270.1:504- -LLIGGVETI
TNY20746.1:465- -LIVSGVSEL
CDR42569.1:518- -LLIGGVETI
XP_016276118.1: -LLIGGVETI
KNE55578.1:284- -LLINGLAEF
OUM59693.1:409- -LLIGGINKI
ORX82300.1:407- -LLISGVNEI
OQO16212.1:437- -LLIGGIADI
KAG4083630.1:40 -LLISGVSEI
TFY62825.1:553- -LLIGGMSEI
OMH85471.1:387- -FVLGGLATI
RYP43696.1:443- -LLIGGIAEI
XP_014153449.1: -LLIGGLAEI
ORX60189.1:366- -LLIGGISNI
XP_038917914.1: -LLIGGISDI
KWU44978.1:472- -LLIGGVETI
XP_002172610.1: -VLIGGTSTI
KJE97944.1:458- -LVIGGLGEI
KNE58375.1:308- -LLINGLAEF
XP_004342611.2: -LVIGGLGEI
KNE58376.1:319- -LLINGLAEF
KIM30175.1:391- -LLIGGISEI
TKA56149.1:397- -LLIGGVETI
XP_004365193.2: -FLTGGIGEI
XP_004364781.1: -LLICGLNEL
POY70622.1:519- -LLIGGVETI
XP_015763189.1: -LLMCGLGEI
TIA69760.1:405- -LLIGGISEI
4BBN_A:9-381 -LLMSGLGDV
KAF5919067.1:9- -LLMCGLGDV
5HPK_A:6-379 -LLMCGLGDV
AAH86371.1:63-4 -LLMCGLGDV
4BE8_A:9-381 -LLMSGLGDV
XP_013021482.1: -VLLNGKRDI
KAF6471948.1:1- -LLMCGLGDV
XP_036872063.1: -LLMCGLGDV
XP_035657526.1: -LLMCGLGDI
XP_035657552.1: -LLMCGLGDI
XP_035657544.1: -LLMCGLGDI
XP_035657509.1: -LLMCGLGDI
XP_035657535.1: -LLMCGLGDI
XP_035657517.1: -LLMCGLGDI
3JVZ_C:8-381 -LLMCGLGDV
XP_038917913.1: -LLIGGISEI
3JW0_C:8-381 -LLMCGLGDV
XP_022784870.1: -LLMCGLGEI
ROL47395.1:284- -LLMCGLGDV
XP_035657500.1: -LLMCGLGDI
KFQ22136.1:58-4 -VLLCGMQEI
XP_035657491.1: -LLMCGLGDI
KIM30178.1:464- -LLMGGISEI
XP_010180761.1: -VLLCGMQEI
XP_013017692.1: -LVLNGKRDI
XP_009865147.1: -LLMCGLGDV
XP_030358712.1: -VLLCGMQEI
KAF6471949.1:18 -LLMCGLGDV
XP_032636778.1: -VLLCGMQEI
XP_030389667.1: -VLLCGMQEI
XP_026238951.1: -VLLCGMQEI
XP_027038935.1: -LLMCGLGEI
XP_019638649.1: -LLMCGLGDI
KAG2464334.1:44 -VLLCGMQEI
AAI08126.1:150- -LLMCGLGDV
KAF6088153.1:44 -VLLCGMQEI
XP_033375082.1: -VLLCGMQEI
3TUG_A:24-398 -VLLCGMQEI
XP_019638648.1: -LLMCGLGDI
KAF6358355.1:44 -VLLCGMQEI
OXB77162.1:256- -LLMCGLGDV
GEM09430.1:502- -LLIGGVETI
NXJ11247.1:243- -LLMCGLGDV
NXC15619.1:223- -LLMCGLGDV
KFQ88031.1:223- -LLMCGLGDV
NWW41471.1:222- -LLMCGLGDV
CAG5122361.1:86 -LMIGGLGKI
XP_010293077.1: -LLMCGLGDV
KAG0654700.1:57 -LLIGGVETI
XP_016793225.1: -VLLCGMQEI
NP_593926.1:298 -TLLNGKRDI
XP_009578921.1: -LLMCGLGDV
XP_023367909.1: -VLLCGMQEI
PNI69860.1:262- -LLMCGLGDV
XP_009695049.1: -LLMCGLGDV
XP_020570026.1: -LLMCGLGDV
XP_032218603.1: -LLMCGLGEI
XP_032218602.1: -LLMCGLGEI
XP_028013713.1: -VLLCGMQEI
XP_026924857.1: -LLMCGLGDV
XP_023610164.1: -VLLCGMQEI
XP_039606409.1: -LLMCGLGDV
EDO46071.1:611- -LLMCGLGEI
XP_012610132.1: -VLLCGMQEI
XP_041080642.1: -VLLCGMQEI
XP_008955448.1: -VLLCGMQEI
XP_039606408.1: -LLMCGLGDV
XP_036017229.1: -LLMCGLGDV
XP_040120242.1: -LLMCGLGDV
XP_018872693.1: -VLLCGMQEI
XP_004090172.1: -VLLCGMQEI
XP_032151095.1: -VLLCGMQEI
XP_012493114.1: -VLLCGMQEI
XP_015337837.1: -LLMCGLGDV
XP_005224413.3: -LLMCGLGDV
XP_031548260.1: -LLMCGLGDV
5C7J_A:5-378 -LLMCGLGDV
XP_016078995.1: -LLMCGLGDV
XP_035153954.1: -VLLCGMQEI
XP_008568435.1: -LLMCGLGDV
XP_008301849.1: -LLMCGLGDV
XP_030358711.1: -VLLCGMQEI
XP_012310582.1: -VLLCGMQEI
XP_036868655.1: -VLLCGMQEI
[truncated: 3,003 more rows]
